# Supplementary material for: Regulatory networks in retinal ischemia-reperfusion injury
Source: BMC Genet. 2015 Apr 24;16:43. doi: 10.1186/s12863-015-0201-4 (PMC4424502; doi:10.1186/s12863-015-0201-4)
Supplement: Additional file 1: — Results from Pearson and distance correlations tests for the TF-Gene, miR-Gene and miR-TF pairs used to construct the regulatory loop motifs associated with early and late time points following retinal ischemia. [file 12863_2015_201_MOESM1_ESM.xlsx]

## Sheet: 24h-CorrelatedLoops
			Correlated loop motifs assotiated with 24h post IR-injury
Loop ID	miR	TF	TG	miR-TF-Correlation	Correlation Method	Pval-miR-TF	miR-TG-Correlation	Correlation Method	Pval-miR-TG	TF-TG-Correlation	Correlation Method	Pval-TF-TG		Legend:
1	rno-miR-1*	Nr2c2	Crebbp	0.943556	Pearson	0.0159606	0.730478	DC	0.0495869	0.997517	Pearson	0.00014846		miR=microRNA
2	rno-miR-101b	Creb1	Akap2	0.948968	Pearson	0.0137325	0.925109	Pearson	0.0243242	0.973309	DC	0.00052954		TF=Transcription Factor
3	rno-miR-101b	Creb1	Arf4	0.948968	Pearson	0.0137325	0.951346	Pearson	0.0127885	0.996717	DC	8.0742e-06		TG=Target Gene by miR and TF
4	rno-miR-101b	Creb1	Arih1	0.948968	Pearson	0.0137325	0.962837	Pearson	0.00855204	0.901529	Pearson	0.0365405		miR-TF-Correlation= Correlation value between miR and TF
5	rno-miR-101b	Creb1	Ash1l	0.948968	Pearson	0.0137325	0.893271	Pearson	0.0411795	0.869807	DC	0.0121609		miR-TG-Correlation= Correlation value between miR and TG
6	rno-miR-101b	Creb1	Cds1	0.948968	Pearson	0.0137325	0.936606	Pearson	0.0189773	0.978714	DC	0.000337419		TF-TG-Correlation= Correlation value between TFand TG
7	rno-miR-101b	Creb1	Cnot4	0.948968	Pearson	0.0137325	0.918655	Pearson	0.027508	0.910275	DC	0.00585734		Pval-miR-TF= Pvalue associated with the calculation of Correlation value between miR and TF
8	rno-miR-101b	Creb1	Cnr1	0.948968	Pearson	0.0137325	0.925792	Pearson	0.0239949	0.742809	DC	0.0453572		Pval-miR-TG= Pvalue associated with the calculation of Correlation value between miR and TG
9	rno-miR-101b	Creb1	Cyfip2	0.948968	Pearson	0.0137325	0.93878	Pearson	0.0180156	0.997038	DC	6.57356e-06		Pval-TF-TG= Pvalue associated with the calculation of Correlation value between TF and TG
10	rno-miR-101b	Creb1	Dnm1l	0.948968	Pearson	0.0137325	0.922008	Pearson	0.025838	0.863828	DC	0.0132758
11	rno-miR-101b	Creb1	Eif5	0.948968	Pearson	0.0137325	0.941755	Pearson	0.0167258	0.996863	DC	7.37292e-06
12	rno-miR-101b	Creb1	Elovl6	0.948968	Pearson	0.0137325	0.929027	Pearson	0.0224539	0.748023	DC	0.0436196
13	rno-miR-101b	Creb1	Emp1	0.948968	Pearson	0.0137325	0.950879	Pearson	0.0129719	0.753134	DC	0.041946
14	rno-miR-101b	Creb1	Fn1	0.948968	Pearson	0.0137325	0.948112	Pearson	0.0140774	0.759553	DC	0.0398857
15	rno-miR-101b	Creb1	Ipmk	0.948968	Pearson	0.0137325	0.937359	Pearson	0.0186422	0.976409	DC	0.000414118
16	rno-miR-101b	Creb1	Kcnc1	0.948968	Pearson	0.0137325	0.937774	Pearson	0.0184583	0.996072	DC	1.15545e-05
17	rno-miR-101b	Creb1	Lrrc4	0.948968	Pearson	0.0137325	0.937888	Pearson	0.0184083	0.995652	DC	1.41612e-05
18	rno-miR-101b	Creb1	Nap1l1	0.948968	Pearson	0.0137325	0.939757	Pearson	0.0175886	0.998399	DC	1.92113e-06
19	rno-miR-101b	Creb1	Nek7	0.948968	Pearson	0.0137325	0.934961	Pearson	0.0197158	0.999694	DC	7.00581e-08
20	rno-miR-101b	Creb1	Npap60	0.948968	Pearson	0.0137325	0.942874	Pearson	0.0162492	0.99934	DC	3.2633e-07
21	rno-miR-101b	Creb1	Pcdh7	0.948968	Pearson	0.0137325	0.929517	Pearson	0.0222236	0.975763	DC	0.000436999
22	rno-miR-101b	Creb1	Pde10a	0.948968	Pearson	0.0137325	0.938319	Pearson	0.0182181	0.988048	DC	0.000106715
23	rno-miR-101b	Creb1	Prkca	0.948968	Pearson	0.0137325	0.936048	Pearson	0.0192267	0.997647	DC	4.14932e-06
24	rno-miR-101b	Creb1	Prkce	0.948968	Pearson	0.0137325	0.938199	Pearson	0.018271	0.990316	DC	7.01065e-05
25	rno-miR-101b	Creb1	Rab3gap2	0.948968	Pearson	0.0137325	0.9326	Pearson	0.0207914	0.941014	DC	0.0025582
26	rno-miR-101b	Creb1	Ranbp1	0.948968	Pearson	0.0137325	0.940338	Pearson	0.0173362	0.982502	DC	0.000228297
27	rno-miR-101b	Creb1	Rapgef2	0.948968	Pearson	0.0137325	0.935137	Pearson	0.0196361	0.999996	DC	1.18372e-11
28	rno-miR-101b	Creb1	Rpl15	0.948968	Pearson	0.0137325	0.940362	Pearson	0.0173259	0.981164	DC	0.00026443
29	rno-miR-101b	Creb1	Samd12	0.948968	Pearson	0.0137325	0.938011	Pearson	0.0183539	0.986264	DC	0.000140861
30	rno-miR-101b	Creb1	Samd8	0.948968	Pearson	0.0137325	0.938426	Pearson	0.0181707	0.996004	DC	1.1958e-05
31	rno-miR-101b	Creb1	Slc12a2	0.948968	Pearson	0.0137325	0.936298	Pearson	0.019115	0.99622	DC	1.07047e-05
32	rno-miR-101b	Creb1	Stim2	0.948968	Pearson	0.0137325	0.936244	Pearson	0.0191389	0.809184	DC	0.0255712
33	rno-miR-101b	Creb1	Tgfbr1	0.948968	Pearson	0.0137325	0.939902	Pearson	0.0175256	0.792295	DC	0.0301159
34	rno-miR-101b	Creb1	Trib1	0.948968	Pearson	0.0137325	0.937211	Pearson	0.0187081	0.995987	DC	1.20592e-05
35	rno-miR-101b	Creb1	Ush2a	0.948968	Pearson	0.0137325	0.937195	Pearson	0.018715	0.996215	DC	1.073e-05
36	rno-miR-101b	Creb1	Zbtb38	0.948968	Pearson	0.0137325	0.935546	Pearson	0.019452	0.93843	DC	0.00278483
37	rno-miR-101b	Creb1	Zdhhc17	0.948968	Pearson	0.0137325	0.937036	Pearson	0.0187859	0.751616	DC	0.04244
38	rno-miR-101b	Creb1	Zfand3	0.948968	Pearson	0.0137325	0.940107	Pearson	0.0174366	0.956332	DC	0.00140937
39	rno-miR-101b	Foxp1	Ash1l	0.886293	Pearson	0.0452343	0.893271	Pearson	0.0411795	0.9986	DC	6.28523e-05
40	rno-miR-101b	Jun	Hmox1	0.907062	Pearson	0.033533	0.965592	Pearson	0.00762215	0.89033	DC	0.00869082
41	rno-miR-101b	Jun	Prkce	0.907062	Pearson	0.033533	0.938199	Pearson	0.018271	0.976115	DC	0.000424456
42	rno-miR-101b	Nptx1	Arhgef9	0.908149	Pearson	0.0329521	0.928982	Pearson	0.0224753	0.830285	DC	0.000107455
43	rno-miR-101b	Nptx1	Gria4	0.908149	Pearson	0.0329521	0.932283	Pearson	0.0209373	0.802114	DC	0.000171043
44	rno-miR-101b	Nptx1	Kcnc1	0.908149	Pearson	0.0329521	0.937774	Pearson	0.0184583	0.800567	DC	0.000332061
45	rno-miR-101b	Nptx1	Nefl	0.908149	Pearson	0.0329521	0.936009	Pearson	0.0192442	0.996364	DC	0.00026304
46	rno-miR-122	Creb1	Aldh18a1	0.962308	Pearson	0.0087344	0.937269	Pearson	0.018682	0.998171	DC	0.019335
47	rno-miR-122	Creb1	Asns	0.962308	Pearson	0.0087344	0.923541	Pearson	0.0250859	0.914217	Pearson	0.0297694
48	rno-miR-122	Creb1	Clic1	0.962308	Pearson	0.0087344	0.900432	Pearson	0.0371468	0.884538	DC	0.0462729
49	rno-miR-122	Creb1	Fn1	0.962308	Pearson	0.0087344	0.745214	Pearson	0.0445462	0.759553	DC	0.0398857
50	rno-miR-122	Stat1	Asns	0.986911	DC	0.00012794	0.923541	DC	0.0286439	0.864223	DC	0.00746248
51	rno-miR-122	Stat1	Cd276	0.973957	Pearson	0.00012794	0.816059	Pearson	0.037712	0.880669	DC	0.0102552
52	rno-miR-122	Stat1	Clic1	0.986911	Pearson	0.00012794	0.900432	Pearson	0.0371468	0.946425	Pearson	0.0147656
53	rno-miR-122	Stat1	Fam129b	0.973957	DC	0.00012794	0.885779	DC	0.0197983	0.895433	Pearson	0.00791483
54	rno-miR-122	Stat1	Fn1	0.973957	DC	0.00012794	0.745214	DC	0.0445521	0.816586	Pearson	0.0197046
55	rno-miR-122	Stat1	Hmox1	0.973957	DC	0.00502537	0.918071	Pearson	0.0278021	0.96156	DC	0.00899482
56	rno-miR-122	Stat1	Mapk14	0.986911	DC	0.00012794	0.879395	DC	0.00559129	0.961924	DC	0.023032
57	rno-miR-122	Stat1	Rhoa	0.986911	Pearson	0.00012794	0.870882	DC	0.0119655	0.923645	Pearson	0.00377203
58	rno-miR-122	Stat1	Rnf38	0.986911	DC	0.00012794	0.826353	DC	0.021306	0.889769	Pearson	0.0234834
59	rno-miR-122	Stat1	Slc1a5	0.986911	DC	0.00502537	0.879874	Pearson	0.049069	0.928268	Pearson	0.0228126
60	rno-miR-122	Stat1	Wwtr1	0.986911	DC	0.00012794	0.997701	DC	3.96014e-06	0.973713	Pearson	0.000513698
61	rno-miR-122	Stat1	Zbtb43	0.986911	Pearson	0.00012794	0.95069	DC	0.00179363	0.925097	Pearson	0.000103466
62	rno-miR-122	Tp53	Cd276	0.942369	DC	0.02529	0.816059	Pearson	0.037712	0.989982	DC	2.89454e-09
63	rno-miR-125a-3p	Foxp1	Myh10	0.964159	Pearson	0.00810129	0.980186	Pearson	0.00333815	0.986041	DC	0.000913271
64	rno-miR-125a-3p	Foxp1	St6galnac3	0.964159	Pearson	0.00810129	0.981059	Pearson	0.00312024	0.965409	DC	0.00120494
65	rno-miR-125a-3p	Tp53	Cd276	0.97304	Pearson	0.00529235	0.982867	Pearson	0.00268501	0.999938	DC	0.00120182
66	rno-miR-125a-3p	Tp53	Hk2	0.97304	Pearson	0.00529235	0.98013	Pearson	0.00335229	0.976683	Pearson	0.00425916
67	rno-miR-125a-3p	Tp53	Sept9	0.97304	Pearson	0.00529235	0.981366	Pearson	0.00304482	0.995433	DC	0.00321794
68	rno-miR-125a-3p	Tp53	Tax1bp3	0.97304	Pearson	0.00529235	0.981002	Pearson	0.00313443	0.959277	Pearson	0.00353032
69	rno-miR-130a	Creb1	Ank3	0.926947	Pearson	0.0234409	0.924962	Pearson	0.0243954	0.932327	DC	0.00335725
70	rno-miR-130a	Creb1	Arih1	0.926947	Pearson	0.0234409	0.948289	DC	2.8635e-07	0.901529	Pearson	0.0365405
71	rno-miR-130a	Creb1	Asns	0.926947	Pearson	0.0234409	0.952888	DC	8.15626e-07	0.914217	Pearson	0.0297694
72	rno-miR-130a	Creb1	Calca	0.926947	Pearson	0.0234409	0.9528	Pearson	0.0122222	0.999768	Pearson	4.03107e-08
73	rno-miR-130a	Creb1	Cds1	0.926947	Pearson	0.0234409	0.803237	Pearson	0.0254588	0.978714	DC	0.000337419
74	rno-miR-130a	Creb1	Cnot4	0.926947	Pearson	0.0234409	0.90552	DC	0.00538739	0.910275	DC	0.00585734
75	rno-miR-130a	Creb1	Cnr1	0.926947	Pearson	0.0234409	0.912164	DC	2.83237e-05	0.742809	DC	0.0453572
76	rno-miR-130a	Creb1	Diaph3	0.926947	Pearson	0.0234409	0.914957	Pearson	0.0293882	0.999936	DC	3.09274e-09
77	rno-miR-130a	Creb1	Dnajb9	0.926947	Pearson	0.0234409	0.927594	Pearson	0.0231325	0.996128	DC	1.12305e-05
78	rno-miR-130a	Creb1	Dnajc6	0.926947	Pearson	0.0234409	0.919786	Pearson	0.026941	0.999989	DC	9.36865e-11
79	rno-miR-130a	Creb1	Dnm1l	0.926947	Pearson	0.0234409	0.950304	Pearson	0.0326802	0.863828	DC	0.0132758
80	rno-miR-130a	Creb1	Gbp2	0.926947	Pearson	0.0234409	0.887241	DC	0.00917745	0.880212	Pearson	0.0488644
81	rno-miR-130a	Creb1	Grm5	0.926947	Pearson	0.0234409	0.920311	Pearson	0.0266789	0.996182	DC	1.09213e-05
82	rno-miR-130a	Creb1	Ipmk	0.926947	Pearson	0.0234409	0.809718	Pearson	0.0251148	0.976409	DC	0.000414118
83	rno-miR-130a	Creb1	Itpr1	0.926947	Pearson	0.0234409	0.91773	Pearson	0.0279745	0.901781	DC	0.00699832
84	rno-miR-130a	Creb1	Kcnc1	0.926947	Pearson	0.0234409	0.923913	Pearson	0.0249047	0.996072	DC	1.15545e-05
85	rno-miR-130a	Creb1	Limd1	0.926947	Pearson	0.0234409	0.926726	DC	0.00264689	0.879315	DC	0.0104842
86	rno-miR-130a	Creb1	Mgll	0.926947	Pearson	0.0234409	0.919232	Pearson	0.0272182	0.998093	DC	2.72618e-06
87	rno-miR-130a	Creb1	Pde10a	0.926947	Pearson	0.0234409	0.924597	Pearson	0.0245721	0.988048	DC	0.000106715
88	rno-miR-130a	Creb1	Prkca	0.926947	Pearson	0.0234409	0.922266	Pearson	0.0257113	0.997647	DC	4.14932e-06
89	rno-miR-130a	Creb1	Prkd1	0.926947	Pearson	0.0234409	0.924825	Pearson	0.0244616	0.981041	DC	0.000267866
90	rno-miR-130a	Creb1	Stim2	0.926947	Pearson	0.0234409	0.922356	DC	0.00040556	0.809184	DC	0.0255712
91	rno-miR-130a	Creb1	Tgfbr1	0.926947	Pearson	0.0234409	0.982325	DC	0.00023293	0.792295	DC	0.0301159
92	rno-miR-130a	Creb1	Ush2a	0.926947	Pearson	0.0234409	0.923375	Pearson	0.0251673	0.996215	DC	1.073e-05
93	rno-miR-130a	Creb1	Vangl1	0.926947	Pearson	0.0234409	0.92638	Pearson	0.0237121	0.997946	DC	3.16239e-06
94	rno-miR-130a	Creb1	Wisp1	0.926947	Pearson	0.0234409	0.953557	DC	0.00159265	0.85843	DC	0.0143222
95	rno-miR-130a	Creb1	Zbtb38	0.926947	Pearson	0.0234409	0.88144	Pearson	0.0259725	0.93843	DC	0.00278483
96	rno-miR-130a	Nptx1	Kcnc1	0.89516	Pearson	0.000736308	0.923913	Pearson	0.0249047	0.800567	Pearson	0.0278471
97	rno-miR-130a	Nptx1	Nefl	0.968501	Pearson	0.0401028	0.922038	DC	0.000458624	0.889306	Pearson	0.00885083
98	rno-miR-130a	Stat1	Ank3	0.885553	Pearson	0.0119209	0.924962	Pearson	0.0243954	0.921994	Pearson	0.0258452
99	rno-miR-130a	Stat1	Arih1	0.885553	DC	0.00944885	0.948289	DC	2.8635e-07	0.900715	Pearson	0.0102593
100	rno-miR-130a	Stat1	Asns	0.953583	DC	0.00944885	0.998957	DC	8.15626e-07	0.864223	Pearson	0.00746248
101	rno-miR-130a	Stat1	Bmpr2	0.953583	DC	0.00944885	0.922249	Pearson	0.0257195	0.9188	Pearson	0.0274349
102	rno-miR-130a	Stat1	Cnr1	0.885553	DC	0.00944885	0.993848	Pearson	0.0308343	0.904006	Pearson	0.0351841
103	rno-miR-130a	Stat1	Dhcr24	0.953583	DC	0.00944885	0.938412	DC	0.00278645	0.985429	Pearson	0.0277018
104	rno-miR-130a	Stat1	Diaph3	0.885553	DC	0.0119209	0.914957	Pearson	0.0293882	0.908063	Pearson	0.032998
105	rno-miR-130a	Stat1	Dnajb9	0.885553	DC	0.00944885	0.927594	Pearson	0.0231325	0.925729	Pearson	0.0240249
106	rno-miR-130a	Stat1	Dnm1l	0.885553	DC	0.0119209	0.950304	Pearson	0.0326802	0.899257	Pearson	0.037799
107	rno-miR-130a	Stat1	Eml2	0.885553	DC	0.0119209	0.997878	Pearson	0.0182661	0.854572	DC	0.016763
108	rno-miR-130a	Stat1	Gbp2	0.885553	DC	0.00944885	0.887241	Pearson	0.0177131	0.944412	DC	0.0156008
109	rno-miR-130a	Stat1	Gpr37	0.885553	DC	0.00944885	0.920536	Pearson	0.0265669	0.915804	Pearson	0.0289542
110	rno-miR-130a	Stat1	Grm5	0.885553	Pearson	0.00944885	0.920311	Pearson	0.0266789	0.91548	Pearson	0.0291201
111	rno-miR-130a	Stat1	Hmox1	0.953583	Pearson	0.00944885	0.950494	Pearson	0.0131243	0.96156	Pearson	0.00899482
112	rno-miR-130a	Stat1	Ipmk	0.885553	Pearson	0.00944885	0.923482	Pearson	0.0251148	0.919892	Pearson	0.0268879
113	rno-miR-130a	Stat1	Itk	0.885553	Pearson	0.00944885	0.914834	Pearson	0.0294515	0.782762	Pearson	0.0331841
114	rno-miR-130a	Stat1	Itpr2	0.885553	DC	0.00944885	0.888692	DC	0.00894739	0.924095	Pearson	0.0248159
115	rno-miR-130a	Stat1	Jam2	0.953583	DC	0.0119209	0.925681	Pearson	0.0240483	0.923171	Pearson	0.0252669
116	rno-miR-130a	Stat1	Kcnc1	0.885553	Pearson	0.00944885	0.923913	Pearson	0.0249047	0.920523	Pearson	0.0265737
117	rno-miR-130a	Stat1	Limd1	0.953583	Pearson	0.00944885	0.93999	DC	0.00264689	0.924522	Pearson	0.0246085
118	rno-miR-130a	Stat1	Lypd3	0.885553	Pearson	0.00944885	0.939435	DC	0.00269553	0.924197	Pearson	0.0247663
119	rno-miR-130a	Stat1	Map2	0.885553	DC	0.00944885	0.933031	Pearson	0.024833	0.920659	Pearson	0.000125344
120	rno-miR-130a	Stat1	Mapk14	0.885553	DC	0.00944885	0.975729	Pearson	0.0224872	0.961924	Pearson	0.00107351
121	rno-miR-130a	Stat1	Mina	0.885553	Pearson	0.0119209	0.926989	Pearson	0.0234206	0.924883	Pearson	0.0244336
122	rno-miR-130a	Stat1	Myom2	0.885553	DC	0.0119209	0.923003	Pearson	0.025349	0.919235	Pearson	0.0272167
123	rno-miR-130a	Stat1	Nefl	0.953583	DC	0.0119209	0.975169	Pearson	0.0258233	0.917775	Pearson	0.00103943
124	rno-miR-130a	Stat1	Nrp1	0.885553	DC	0.0119209	0.92234	DC	1.10395e-06	0.918216	DC	0.027729
125	rno-miR-130a	Stat1	Ppp1r9a	0.953583	Pearson	0.0119209	0.920096	Pearson	0.0267863	0.915098	Pearson	0.0293158
126	rno-miR-130a	Stat1	Prkca	0.953583	Pearson	0.00944885	0.922266	Pearson	0.0257113	0.918196	Pearson	0.0277392
127	rno-miR-130a	Stat1	Prkd1	0.885553	Pearson	0.0119209	0.924825	Pearson	0.0244616	0.921907	Pearson	0.0258879
128	rno-miR-130a	Stat1	Ptpre	0.953583	DC	0.00944885	0.923419	Pearson	0.0251454	0.91981	Pearson	0.0269289
129	rno-miR-130a	Stat1	Ptprm	0.885553	Pearson	0.0119209	0.928865	DC	0.00226122	0.927688	Pearson	0.0230876
130	rno-miR-130a	Stat1	Rnf38	0.885553	DC	0.0119209	0.999955	Pearson	0.0227862	0.926858	DC	0.0234834
131	rno-miR-130a	Stat1	RT1-A2	0.885553	Pearson	0.0119209	0.996444	DC	9.47109e-06	0.84475	DC	0.0171414
132	rno-miR-130a	Stat1	Slc43a2	0.885553	Pearson	0.00944885	0.999999	Pearson	0.0245714	0.921458	DC	0.00933843
133	rno-miR-130a	Stat1	Snx7	0.953583	Pearson	0.00944885	0.926721	Pearson	0.0235487	0.924487	Pearson	0.0246253
134	rno-miR-130a	Stat1	Sorbs2	0.885553	DC	0.00944885	0.925593	Pearson	0.0240908	0.922897	DC	0.0254011
135	rno-miR-130a	Stat1	Spire1	0.953583	DC	0.00944885	0.925605	Pearson	0.0240848	0.922912	DC	0.0253938
136	rno-miR-130a	Stat1	Srpr	0.953583	Pearson	0.0119209	0.925651	Pearson	0.0240626	0.922899	Pearson	0.0254
137	rno-miR-130a	Stat1	St8sia3	0.953583	Pearson	0.00944885	0.923111	Pearson	0.0252963	0.84863	Pearson	0.0163176
138	rno-miR-130a	Stat1	Trib2	0.885553	Pearson	0.0119209	0.925266	Pearson	0.0242482	0.922422	Pearson	0.0256346
139	rno-miR-130a	Stat1	Trim44	0.885553	DC	0.0119209	0.92272	Pearson	0.0254881	0.883946	DC	0.0274543
140	rno-miR-130a	Stat1	Ywhab	0.953583	DC	0.00944885	0.924812	Pearson	0.0244677	0.921842	Pearson	0.02592
141	rno-miR-130a	Stat1	Zbtb38	0.885553	DC	0.0119209	0.921736	Pearson	0.0259725	0.917418	Pearson	0.0281322
142	rno-miR-130a	Tp53	Dnm1l	0.999759	Pearson	4.35988e-08	0.950304	DC	0.00182157	0.956911	Pearson	0.00137248
143	rno-miR-138	Creb1	Akap2	0.929563	Pearson	0.022202	0.963595	Pearson	0.00829259	0.973309	DC	0.00052954
144	rno-miR-138	Creb1	Clspn	0.929563	Pearson	0.022202	0.970711	Pearson	0.00599057	0.9956	DC	1.44994e-05
145	rno-miR-138	Creb1	Cyfip2	0.929563	Pearson	0.022202	0.97226	Pearson	0.00552293	0.997038	DC	6.57356e-06
146	rno-miR-138	Creb1	Emp1	0.929563	Pearson	0.022202	0.980306	Pearson	0.00330783	0.753134	DC	0.041946
147	rno-miR-138	Creb1	Epha4	0.929563	Pearson	0.022202	0.968389	Pearson	0.00671466	0.993941	DC	2.74812e-05
148	rno-miR-138	Creb1	Gnao1	0.929563	Pearson	0.022202	0.966936	Pearson	0.00718114	0.737568	DC	0.0471345
149	rno-miR-138	Creb1	Grm5	0.929563	Pearson	0.022202	0.968879	Pearson	0.00655955	0.996182	DC	1.09213e-05
150	rno-miR-138	Creb1	Ipmk	0.929563	Pearson	0.022202	0.971265	Pearson	0.00582209	0.976409	DC	0.000414118
151	rno-miR-138	Creb1	Kcnc1	0.929563	Pearson	0.022202	0.971565	Pearson	0.00573131	0.996072	DC	1.15545e-05
152	rno-miR-138	Creb1	Kcnj12	0.929563	Pearson	0.022202	0.967188	Pearson	0.00709954	0.823691	DC	0.0219435
153	rno-miR-138	Creb1	Lpgat1	0.929563	Pearson	0.022202	0.969078	Pearson	0.006497	0.99693	DC	7.06048e-06
154	rno-miR-138	Creb1	Mgll	0.929563	Pearson	0.022202	0.968069	Pearson	0.00681663	0.998093	DC	2.72618e-06
155	rno-miR-138	Creb1	Nap1l1	0.929563	Pearson	0.022202	0.972916	Pearson	0.00532873	0.998399	DC	1.92113e-06
156	rno-miR-138	Creb1	Pde10a	0.929563	Pearson	0.022202	0.971996	Pearson	0.00560179	0.988048	DC	0.000106715
157	rno-miR-138	Creb1	Plekha5	0.929563	Pearson	0.022202	0.970391	Pearson	0.00608869	0.998868	DC	9.60862e-07
158	rno-miR-138	Creb1	Pomc	0.929563	Pearson	0.022202	0.974185	Pearson	0.00495975	0.999058	DC	6.65904e-07
159	rno-miR-138	Creb1	Prkce	0.929563	Pearson	0.022202	0.971903	Pearson	0.00562978	0.990316	DC	7.01065e-05
160	rno-miR-138	Creb1	Prkd1	0.929563	Pearson	0.022202	0.972165	Pearson	0.00555143	0.981041	DC	0.000267866
161	rno-miR-138	Creb1	Rapgef2	0.929563	Pearson	0.022202	0.969731	Pearson	0.00629302	0.999996	DC	1.18372e-11
162	rno-miR-138	Creb1	Scfd2	0.929563	Pearson	0.022202	0.974533	Pearson	0.00486009	0.996445	DC	9.46762e-06
163	rno-miR-138	Creb1	Sncaip	0.929563	Pearson	0.022202	0.972337	Pearson	0.00550009	0.895613	DC	0.00788811
164	rno-miR-138	Creb1	Trib1	0.929563	Pearson	0.022202	0.971177	Pearson	0.00584877	0.995987	DC	1.20592e-05
165	rno-miR-138	Creb1	Vangl1	0.929563	Pearson	0.022202	0.973379	Pearson	0.00519303	0.997946	DC	3.16239e-06
166	rno-miR-138	Nptx1	Kcnc1	0.949494	Pearson	0.0135218	0.971565	Pearson	0.00573131	0.800567	Pearson	0.0278471
167	rno-miR-138	Stat1	Agfg2	0.96493	Pearson	0.00784215	0.956718	Pearson	0.0107389	0.893496	Pearson	0.0410509
168	rno-miR-138	Stat1	Akap2	0.96493	Pearson	0.00784215	0.963595	Pearson	0.00829259	0.909843	Pearson	0.0320534
169	rno-miR-138	Stat1	Arhgap22	0.96493	Pearson	0.00784215	0.985853	Pearson	0.00201563	0.952099	Pearson	0.012494
170	rno-miR-138	Stat1	Bmpr2	0.96493	Pearson	0.00784215	0.969853	Pearson	0.00625508	0.9188	Pearson	0.0274349
171	rno-miR-138	Stat1	Cdkn1c	0.96493	Pearson	0.00784215	0.972478	Pearson	0.0054582	0.921367	Pearson	0.0261546
172	rno-miR-138	Stat1	Dhcr24	0.96493	Pearson	0.00784215	0.970539	Pearson	0.00604334	0.91827	Pearson	0.000158467
173	rno-miR-138	Stat1	Eif4ebp1	0.96493	Pearson	0.00784215	0.976794	Pearson	0.00422891	0.930969	Pearson	0.021545
174	rno-miR-138	Stat1	Emp1	0.96493	Pearson	0.00784215	0.980306	Pearson	0.00330783	0.822074	Pearson	0.0178852
175	rno-miR-138	Stat1	Epha4	0.96493	Pearson	0.00784215	0.968389	Pearson	0.00671466	0.915093	Pearson	0.0293183
176	rno-miR-138	Stat1	Gnao1	0.96493	Pearson	0.00784215	0.966936	Pearson	0.00718114	0.911485	DC	0.0193383
177	rno-miR-138	Stat1	Grm5	0.96493	Pearson	0.00784215	0.968879	Pearson	0.00655955	0.91548	Pearson	0.0291201
178	rno-miR-138	Stat1	Hmox1	0.96493	Pearson	0.00784215	0.988463	Pearson	0.00148494	0.96156	DC	0.0475829
179	rno-miR-138	Stat1	Ide	0.96493	Pearson	0.00784215	0.973819	Pearson	0.00506517	0.794941	Pearson	0.0293811
180	rno-miR-138	Stat1	Ipmk	0.96493	Pearson	0.00784215	0.971265	Pearson	0.00582209	0.919892	Pearson	0.0268879
181	rno-miR-138	Stat1	Itk	0.96493	Pearson	0.00784215	0.964876	Pearson	0.00786017	0.782762	Pearson	0.0331841
182	rno-miR-138	Stat1	Itpr2	0.96493	Pearson	0.00784215	0.973347	Pearson	0.00520244	0.924095	DC	1.72494e-09
183	rno-miR-138	Stat1	Kcnc1	0.96493	Pearson	0.00784215	0.971565	Pearson	0.00573131	0.920523	Pearson	0.0265737
184	rno-miR-138	Stat1	Kcnj3	0.96493	Pearson	0.00784215	0.969577	Pearson	0.00634077	0.916639	Pearson	0.0285278
185	rno-miR-138	Stat1	Lin7c	0.96493	Pearson	0.00784215	0.974086	Pearson	0.00498811	0.925398	Pearson	0.0241846
186	rno-miR-138	Stat1	Lmo2	0.96493	Pearson	0.00784215	0.973977	Pearson	0.0050195	0.925303	Pearson	0.0242304
187	rno-miR-138	Stat1	Lpgat1	0.96493	Pearson	0.00784215	0.969078	Pearson	0.006497	0.915847	Pearson	0.0289322
188	rno-miR-138	Stat1	Map2k7	0.96493	Pearson	0.00784215	0.965663	Pearson	0.00759855	0.909206	Pearson	0.0323905
189	rno-miR-138	Stat1	Myef2	0.96493	Pearson	0.00784215	0.969835	Pearson	0.00626061	0.916973	DC	0.0067385
190	rno-miR-138	Stat1	Nap1l1	0.96493	Pearson	0.00784215	0.972916	Pearson	0.00532873	0.923101	Pearson	0.0253014
191	rno-miR-138	Stat1	Ncan	0.96493	Pearson	0.00784215	0.974707	Pearson	0.00481043	0.926621	Pearson	0.0235968
192	rno-miR-138	Stat1	Optn	0.96493	Pearson	0.00784215	0.97224	Pearson	0.00552909	0.921748	Pearson	0.0259662
193	rno-miR-138	Stat1	Pclo	0.96493	Pearson	0.00784215	0.968901	Pearson	0.00655262	0.915214	DC	0.0185644
194	rno-miR-138	Stat1	Prkce	0.96493	Pearson	0.00784215	0.971903	Pearson	0.00562978	0.921354	Pearson	0.026161
195	rno-miR-138	Stat1	Prkd1	0.96493	Pearson	0.00784215	0.972165	Pearson	0.00555143	0.921907	Pearson	0.0258879
196	rno-miR-138	Stat1	Pter	0.96493	Pearson	0.00784215	0.973112	Pearson	0.00527117	0.997142	Pearson	6.12175e-06
197	rno-miR-138	Stat1	Ptpre	0.96493	Pearson	0.00784215	0.971209	Pearson	0.0058388	0.91981	Pearson	0.0269289
198	rno-miR-138	Stat1	Rhob	0.96493	Pearson	0.00784215	0.974665	Pearson	0.00482236	0.926733	DC	0.00579332
199	rno-miR-138	Stat1	Rnf38	0.96493	Pearson	0.00784215	0.974731	Pearson	0.00480365	0.926858	DC	0.00877838
200	rno-miR-138	Stat1	Rrp1b	0.96493	Pearson	0.00784215	0.971905	Pearson	0.00562903	0.921155	Pearson	0.0262596
201	rno-miR-138	Stat1	Scfd2	0.96493	Pearson	0.00784215	0.974533	Pearson	0.00486009	0.926263	Pearson	0.0237683
202	rno-miR-138	Stat1	Sorbs2	0.96493	Pearson	0.00784215	0.972799	Pearson	0.00536327	0.764805	DC	0.0254011
203	rno-miR-138	Stat1	St8sia3	0.96493	Pearson	0.00784215	0.97102	Pearson	0.00589637	0.919327	Pearson	0.0163176
204	rno-miR-138	Stat1	Synj2bp	0.96493	Pearson	0.00784215	0.971691	Pearson	0.00569342	0.920579	DC	5.82678e-05
205	rno-miR-138	Stat1	Trib1	0.96493	Pearson	0.00784215	0.971177	Pearson	0.00584877	0.91978	Pearson	0.0269439
206	rno-miR-138	Stat1	Zbtb43	0.96493	Pearson	0.00784215	0.973858	Pearson	0.0050541	0.988231	Pearson	0.0243298
207	rno-miR-138	Strbp	Aplp2	0.91754	Pearson	0.0280708	0.93381	Pearson	0.0202377	0.998416	Pearson	1.88033e-06
208	rno-miR-138	Tp53	Tax1bp3	0.990663	Pearson	0.00108144	0.973343	Pearson	0.00520359	0.979431	Pearson	0.00122686
209	rno-miR-148b-3p	Foxp1	Map2	0.889867	Pearson	0.0431422	0.932815	Pearson	0.0206929	0.991161	Pearson	0.000996167
210	rno-miR-148b-3p	Nptx1	Arhgef9	0.905832	Pearson	0.0341948	0.92486	Pearson	0.0244446	0.997999	Pearson	0.0203804
211	rno-miR-148b-3p	Nptx1	Gria4	0.905832	Pearson	0.0341948	0.927811	Pearson	0.0230291	0.997271	Pearson	0.027432
212	rno-miR-148b-3p	Nptx1	Kcnc1	0.905832	Pearson	0.0341948	0.932621	Pearson	0.0207816	0.995753	Pearson	0.0278471
213	rno-miR-148b-3p	Stat1	Acsl5	0.948852	Pearson	0.0137788	0.947564	Pearson	0.0143	0.996168	Pearson	0.00028459
214	rno-miR-148b-3p	Stat1	Ank3	0.948852	Pearson	0.0137788	0.933542	Pearson	0.0203601	0.921994	Pearson	0.0258452
215	rno-miR-148b-3p	Stat1	Bmpr2	0.948852	Pearson	0.0137788	0.93053	Pearson	0.0217496	0.9188	Pearson	0.0274349
216	rno-miR-148b-3p	Stat1	Cd276	0.948852	Pearson	0.0137788	0.947779	Pearson	0.0142126	0.880669	DC	0.015161
217	rno-miR-148b-3p	Stat1	Cnr1	0.948852	Pearson	0.0137788	0.921806	Pearson	0.0259379	0.83061	Pearson	0.0203046
218	rno-miR-148b-3p	Stat1	Dhcr24	0.948852	Pearson	0.0137788	0.931311	Pearson	0.0213865	0.91827	DC	0.0277018
219	rno-miR-148b-3p	Stat1	Diaph3	0.948852	Pearson	0.0137788	0.924213	Pearson	0.0247588	0.908063	Pearson	0.032998
220	rno-miR-148b-3p	Stat1	Eml2	0.948852	Pearson	0.0137788	0.945624	Pearson	0.0150962	0.941669	DC	0.0150931
221	rno-miR-148b-3p	Stat1	Fam129b	0.948852	Pearson	0.0137788	0.940749	Pearson	0.0171585	0.933489	DC	0.00791483
222	rno-miR-148b-3p	Stat1	Fam13b1	0.948852	Pearson	0.0137788	0.932087	Pearson	0.0210275	0.919726	Pearson	0.0269707
223	rno-miR-148b-3p	Stat1	Gnao1	0.948852	Pearson	0.0137788	0.926803	Pearson	0.0235095	0.834813	Pearson	0.0311896
224	rno-miR-148b-3p	Stat1	Itpr2	0.948852	Pearson	0.0137788	0.934901	Pearson	0.0197429	0.924095	DC	0.0248159
225	rno-miR-148b-3p	Stat1	Kcnc1	0.948852	Pearson	0.0137788	0.932621	Pearson	0.0207816	0.920523	Pearson	0.0265737
226	rno-miR-148b-3p	Stat1	Lin7c	0.948852	Pearson	0.0137788	0.935849	Pearson	0.0193161	0.925398	Pearson	0.0241846
227	rno-miR-148b-3p	Stat1	Lypd3	0.948852	Pearson	0.0137788	0.93504	Pearson	0.0196801	0.924197	Pearson	0.0247663
228	rno-miR-148b-3p	Stat1	Map2	0.948852	Pearson	0.0137788	0.932815	Pearson	0.0206929	0.920659	DC	0.000125344
229	rno-miR-148b-3p	Stat1	Nrip1	0.948852	Pearson	0.0137788	0.926569	Pearson	0.0236216	0.911294	Pearson	0.0312897
230	rno-miR-148b-3p	Stat1	Nrp1	0.948852	Pearson	0.0137788	0.931227	Pearson	0.0214253	0.918216	Pearson	0.027729
231	rno-miR-148b-3p	Stat1	Pacsin1	0.948852	Pearson	0.0137788	0.93124	Pearson	0.0214195	0.918464	Pearson	0.027604
232	rno-miR-148b-3p	Stat1	Pclo	0.948852	Pearson	0.0137788	0.929254	Pearson	0.0223473	0.915214	Pearson	0.0292561
233	rno-miR-148b-3p	Stat1	Ppp1r9a	0.948852	Pearson	0.0137788	0.929108	Pearson	0.0224161	0.915098	Pearson	0.0293158
234	rno-miR-148b-3p	Stat1	Ptpre	0.948852	Pearson	0.0137788	0.93217	Pearson	0.0209892	0.91981	Pearson	0.0269289
235	rno-miR-148b-3p	Stat1	Ptprm	0.948852	Pearson	0.0137788	0.937148	Pearson	0.018736	0.927688	DC	0.000210781
236	rno-miR-148b-3p	Stat1	Rictor	0.948852	Pearson	0.0137788	0.930943	Pearson	0.0215573	0.917963	Pearson	0.0278568
237	rno-miR-148b-3p	Stat1	Rnf38	0.948852	Pearson	0.0137788	0.936689	Pearson	0.0189402	0.926858	Pearson	0.0234834
238	rno-miR-148b-3p	Stat1	Sarm1	0.948852	Pearson	0.0137788	0.933419	Pearson	0.0204162	0.921706	Pearson	0.025987
239	rno-miR-148b-3p	Stat1	Slc43a2	0.948852	Pearson	0.0137788	0.933291	Pearson	0.0204747	0.921458	DC	0.0261096
240	rno-miR-148b-3p	Stat1	Slc4a7	0.948852	Pearson	0.0137788	0.928127	Pearson	0.0228795	0.913802	Pearson	0.0299836
241	rno-miR-148b-3p	Stat1	Snx7	0.948852	Pearson	0.0137788	0.935261	Pearson	0.0195802	0.924487	Pearson	0.0246253
242	rno-miR-148b-3p	Stat1	Spire1	0.948852	Pearson	0.0137788	0.934207	Pearson	0.0200574	0.922912	DC	0.00328354
243	rno-miR-148b-3p	Stat1	Ssh3	0.948852	Pearson	0.0137788	0.929877	Pearson	0.022055	0.916275	Pearson	0.0287136
244	rno-miR-148b-3p	Stat1	St8sia3	0.948852	Pearson	0.0137788	0.931925	Pearson	0.0211024	0.919327	DC	0.0163176
245	rno-miR-148b-3p	Stat1	Synj2bp	0.948852	Pearson	0.0137788	0.932774	Pearson	0.0207114	0.920579	DC	5.82678e-05
246	rno-miR-148b-3p	Stat1	Trib2	0.948852	Pearson	0.0137788	0.9339	Pearson	0.0201967	0.922422	Pearson	0.0256346
247	rno-miR-148b-3p	Stat1	Ywhab	0.948852	Pearson	0.0137788	0.933423	Pearson	0.0204145	0.921842	Pearson	0.02592
248	rno-miR-148b-3p	Stat1	Zdhhc17	0.948852	Pearson	0.0137788	0.93192	Pearson	0.0211046	0.919333	Pearson	0.0220256
249	rno-miR-153	Stat1	Acsl5	0.936282	Pearson	0.0191221	0.940935	Pearson	0.0170785	0.996168	Pearson	0.00028459
250	rno-miR-153	Stat1	Bmpr2	0.936282	Pearson	0.0191221	0.892392	Pearson	0.0416833	0.9188	Pearson	0.0274349
251	rno-miR-153	Stat1	Ccdc89	0.936282	Pearson	0.0191221	0.878371	Pearson	0.0499805	0.903367	Pearson	0.00677781
252	rno-miR-153	Stat1	Crebbp	0.936282	Pearson	0.0191221	0.896267	Pearson	0.0394758	0.994948	Pearson	1.91133e-05
253	rno-miR-153	Stat1	Diaph3	0.936282	Pearson	0.0191221	0.884664	Pearson	0.0461975	0.908063	Pearson	0.032998
254	rno-miR-153	Stat1	Entpd1	0.936282	Pearson	0.0191221	0.899923	Pearson	0.0374286	0.94985	Pearson	0.00185473
255	rno-miR-153	Stat1	Epha4	0.936282	Pearson	0.0191221	0.890086	Pearson	0.043015	0.915093	Pearson	0.0293183
256	rno-miR-153	Stat1	Fam129b	0.936282	Pearson	0.0191221	0.905341	Pearson	0.0344595	0.895433	DC	0.00791483
257	rno-miR-153	Stat1	Fn1	0.936282	Pearson	0.0191221	0.906603	Pearson	0.0337795	0.934986	DC	0.0236879
258	rno-miR-153	Stat1	Hk2	0.936282	Pearson	0.0191221	0.893735	Pearson	0.0409139	0.918949	Pearson	0.0273602
259	rno-miR-153	Stat1	Itpr2	0.936282	Pearson	0.0191221	0.897891	Pearson	0.0385627	0.924095	DC	1.72494e-09
260	rno-miR-153	Stat1	Kcnc1	0.936282	Pearson	0.0191221	0.895034	Pearson	0.0401741	0.920523	Pearson	0.0265737
261	rno-miR-153	Stat1	Lpgat1	0.936282	Pearson	0.0191221	0.891138	Pearson	0.0424061	0.915847	Pearson	0.0289322
262	rno-miR-153	Stat1	Map2	0.936282	Pearson	0.0191221	0.89528	Pearson	0.0400345	0.987044	DC	0.026506
263	rno-miR-153	Stat1	Myef2	0.936282	Pearson	0.0191221	0.892309	Pearson	0.041731	0.903653	DC	0.0067385
264	rno-miR-153	Stat1	Myh10	0.936282	Pearson	0.0191221	0.894001	Pearson	0.040762	0.91925	Pearson	0.0272092
265	rno-miR-153	Stat1	Nrp1	0.936282	Pearson	0.0191221	0.893304	Pearson	0.0411606	0.906488	Pearson	0.027729
266	rno-miR-153	Stat1	Pcdha4	0.936282	Pearson	0.0191221	0.893145	Pearson	0.0412516	0.918288	Pearson	0.0276928
267	rno-miR-153	Stat1	Pclo	0.936282	Pearson	0.0191221	0.890861	Pearson	0.0425662	0.915214	Pearson	0.0292561
268	rno-miR-153	Stat1	Ppp1r9a	0.936282	Pearson	0.0191221	0.890676	Pearson	0.042673	0.915098	Pearson	0.0293158
269	rno-miR-153	Stat1	Prkce	0.936282	Pearson	0.0191221	0.895578	Pearson	0.0398656	0.921354	Pearson	0.026161
270	rno-miR-153	Stat1	Rictor	0.936282	Pearson	0.0191221	0.892945	Pearson	0.0413658	0.917963	Pearson	0.0278568
271	rno-miR-153	Stat1	Scfd2	0.936282	Pearson	0.0191221	0.899818	Pearson	0.0374873	0.926263	Pearson	0.0237683
272	rno-miR-153	Stat1	Slc4a7	0.936282	Pearson	0.0191221	0.889461	Pearson	0.0433785	0.913802	Pearson	0.0299836
273	rno-miR-153	Stat1	Srpr	0.936282	Pearson	0.0191221	0.897169	Pearson	0.0389678	0.922899	Pearson	0.0254
274	rno-miR-153	Stat1	Trim44	0.936282	Pearson	0.0191221	0.893732	Pearson	0.040916	0.883946	Pearson	0.0274543
275	rno-miR-153	Stat1	Zfp385d	0.936282	Pearson	0.0191221	0.894491	Pearson	0.0404829	0.919868	Pearson	0.0269
276	rno-miR-153	Tp53	Hk2	0.939912	Pearson	0.0175212	0.893735	Pearson	0.0409139	0.976683	Pearson	0.00425916
277	rno-miR-185	Atf3	Fn1	0.984843	DC	0.00017143	0.992821	Pearson	0.000729414	0.938759	DC	0.00275542
278	rno-miR-185	Col5a1	Mmp14	0.960733	Pearson	0.0424613	0.990311	Pearson	0.00114323	0.938431	DC	0.0181687
279	rno-miR-185	Creb1	Akap2	0.983417	Pearson	0.000205112	0.934031	DC	0.00319211	0.973309	DC	0.00052954
280	rno-miR-185	Creb1	Ank3	0.983417	Pearson	0.0349909	0.880409	DC	0.0102989	0.932327	DC	0.00335725
281	rno-miR-185	Creb1	Aqp1	0.904361	DC	0.000205112	0.98578	DC	0.000150931	0.99984	DC	1.91262e-08
282	rno-miR-185	Creb1	Arhgap9	0.904361	Pearson	0.000205112	0.994692	Pearson	0.00046383	0.883164	Pearson	0.0470911
283	rno-miR-185	Creb1	Ascc2	0.983417	Pearson	0.000205112	0.973847	DC	0.000508517	0.997505	DC	4.66336e-06
284	rno-miR-185	Creb1	Brcc3	0.904361	Pearson	0.000205112	0.970698	DC	0.00063768	0.996105	DC	1.13612e-05
285	rno-miR-185	Creb1	Cd14	0.983417	Pearson	0.000205112	0.774502	DC	0.0352705	0.900946	Pearson	0.0368623
286	rno-miR-185	Creb1	Clic1	0.983417	Pearson	0.0349909	0.995184	DC	0.000637944	0.884538	Pearson	0.005751
287	rno-miR-185	Creb1	Clspn	0.983417	DC	0.0349909	0.988172	DC	0.000684191	0.9956	DC	1.44994e-05
288	rno-miR-185	Creb1	Cnr1	0.983417	Pearson	0.0349909	0.982863	DC	0.0156698	0.742809	DC	0.0453572
289	rno-miR-185	Creb1	Col11a2	0.904361	DC	0.000205112	0.985392	DC	0.000177504	0.93659	DC	0.00295192
290	rno-miR-185	Creb1	Csrp2	0.983417	DC	0.000205112	0.948757	Pearson	0.00150927	0.983373	DC	0.000206194
291	rno-miR-185	Creb1	Cyfip2	0.983417	DC	0.000205112	0.97275	Pearson	0.00135649	0.997038	DC	6.57356e-06
292	rno-miR-185	Creb1	Dclk2	0.983417	Pearson	0.000205112	0.986375	DC	0.000449931	0.998127	DC	2.63084e-06
293	rno-miR-185	Creb1	Duox1	0.983417	Pearson	0.000205112	0.989941	DC	0.00102649	0.897893	DC	0.0075532
294	rno-miR-185	Creb1	Eif4a1	0.904361	Pearson	0.0349909	0.992052	DC	0.000391822	0.998719	DC	1.2304e-06
295	rno-miR-185	Creb1	Fn1	0.904361	Pearson	0.0349909	0.992821	DC	0.0130981	0.759553	DC	0.0398857
296	rno-miR-185	Creb1	Gipr	0.983417	Pearson	0.0349909	0.98783	Pearson	0.0016088	0.963743	DC	0.000973997
297	rno-miR-185	Creb1	Gnao1	0.983417	Pearson	0.0349909	0.985654	DC	0.016527	0.737568	DC	0.0471345
298	rno-miR-185	Creb1	Hk2	0.983417	Pearson	0.000205112	0.988184	DC	0.000385979	0.998776	DC	1.12238e-06
299	rno-miR-185	Creb1	Ipmk	0.904361	Pearson	0.000205112	0.988508	Pearson	0.00147637	0.976409	DC	0.000414118
300	rno-miR-185	Creb1	Kcnc1	0.904361	DC	0.0349909	0.988703	Pearson	0.00143886	0.996072	DC	1.15545e-05
301	rno-miR-185	Creb1	Lpgat1	0.904361	Pearson	0.000205112	0.987121	DC	0.000561809	0.99693	DC	7.06048e-06
302	rno-miR-185	Creb1	Map1a	0.904361	Pearson	0.0349909	0.989515	Pearson	0.00128678	0.991065	DC	5.96968e-05
303	rno-miR-185	Creb1	Mgll	0.904361	DC	0.000205112	0.975318	DC	0.00045315	0.998093	DC	2.72618e-06
304	rno-miR-185	Creb1	Mmp14	0.904361	DC	0.000205112	0.969933	DC	0.000671226	0.995741	DC	1.35871e-05
305	rno-miR-185	Creb1	Myh10	0.904361	DC	0.0349909	0.984732	DC	0.000173946	0.999902	DC	7.205e-09
306	rno-miR-185	Creb1	Pde10a	0.983417	DC	0.0349909	0.956122	Pearson	0.00138235	0.988048	DC	0.000106715
307	rno-miR-185	Creb1	Prkca	0.904361	Pearson	0.000205112	0.987937	Pearson	0.00158764	0.997647	DC	4.14932e-06
308	rno-miR-185	Creb1	Prkce	0.904361	Pearson	0.0349909	0.959897	Pearson	0.00139441	0.990316	DC	7.01065e-05
309	rno-miR-185	Creb1	Rasl11b	0.904361	Pearson	0.000205112	0.991769	Pearson	0.00138482	0.952152	DC	0.0016897
310	rno-miR-185	Creb1	Samd12	0.904361	DC	0.000205112	0.999864	Pearson	0.00142179	0.986264	DC	0.000140861
311	rno-miR-185	Creb1	Sec16b	0.904361	DC	0.000205112	0.892408	DC	0.00837069	0.795957	DC	0.0291014
312	rno-miR-185	Creb1	Slc12a2	0.904361	Pearson	0.0349909	0.98806	Pearson	0.00156333	0.99622	DC	1.07047e-05
313	rno-miR-185	Creb1	Stim1	0.904361	DC	0.000205112	0.987397	Pearson	0.00169529	0.851404	DC	0.0157402
314	rno-miR-185	Creb1	Vangl1	0.904361	Pearson	0.0349909	0.98982	Pearson	0.00123116	0.997946	DC	3.16239e-06
315	rno-miR-185	Creb1	Wisp1	0.904361	Pearson	0.0349909	0.937123	DC	0.00290296	0.85843	DC	0.0143222
316	rno-miR-185	Creb1	Zdhhc17	0.904361	DC	0.0349909	0.98834	DC	0.0142857	0.751616	DC	0.04244
317	rno-miR-185	Foxp1	Map2	0.964003	Pearson	0.00815418	0.988781	Pearson	0.00142407	0.991161	Pearson	0.000996167
318	rno-miR-185	Foxp1	Myh10	0.956493	Pearson	0.00139902	0.984732	Pearson	0.00151867	0.991659	DC	0.000913271
319	rno-miR-185	Foxp1	Slc38a3	0.956493	Pearson	0.00139902	0.989108	Pearson	0.00136239	0.945801	DC	0.00216338
320	rno-miR-185	Foxp1	St6galnac3	0.964003	Pearson	0.00139902	0.989909	DC	3.85156e-07	0.989965	DC	0.00088707
321	rno-miR-185	Jun	Hmox1	0.997016	DC	6.66957e-06	0.996433	DC	0.00435269	0.89033	DC	0.00869082
322	rno-miR-185	Jun	Prkce	0.997016	DC	6.66957e-06	0.988937	Pearson	0.00139441	0.976115	DC	0.000424456
323	rno-miR-185	Jun	TAC1	0.997016	DC	6.66957e-06	0.801386	DC	0.0276268	0.752825	DC	0.0420464
324	rno-miR-185	Nptx1	Arhgef9	0.916798	Pearson	0.00504793	0.983747	DC	0.000197049	0.997999	DC	0.0203804
325	rno-miR-185	Nptx1	Kcnc1	0.973125	DC	0.00504793	0.970628	DC	0.000640715	0.995753	DC	0.0278471
326	rno-miR-196b	Nptx1	Gria4	0.997077	Pearson	0.000189669	0.999141	Pearson	3.02067e-05	0.997271	Pearson	0.027432
327	rno-miR-196b	Rnf138	Rpl15	0.989724	Pearson	0.00124861	0.998536	Pearson	6.72081e-05	0.985074	Pearson	0.00218415
328	rno-miR-196c	Nptx1	Gria4	0.992157	Pearson	0.000832822	0.998433	Pearson	7.44326e-05	0.802114	DC	0.000171043
329	rno-miR-196c	Rnf138	Rpl15	0.980899	Pearson	0.00315991	0.999426	Pearson	1.64937e-05	0.985074	Pearson	0.00218415
330	rno-miR-19a	Maf	Acsl1	0.887771	Pearson	0.0443654	0.989636	Pearson	0.00126458	0.929106	Pearson	0.022417
331	rno-miR-19a	Maf	Add3	0.887771	Pearson	0.0443654	0.952199	Pearson	0.012455	0.985491	Pearson	0.0020934
332	rno-miR-19a	Maf	Agap1	0.887771	Pearson	0.0443654	0.945364	Pearson	0.0152043	0.989268	Pearson	0.00133239
333	rno-miR-19a	Maf	Aoc3	0.887771	Pearson	0.0443654	0.999457	Pearson	1.51753e-05	0.889718	Pearson	0.0492248
334	rno-miR-19a	Maf	Arhgap26	0.887771	Pearson	0.0443654	0.987626	Pearson	0.00164931	0.999979	Pearson	3.33216e-10
335	rno-miR-19a	Maf	Atp1a2	0.887771	Pearson	0.0443654	0.931571	Pearson	0.0212658	0.994342	Pearson	0.000510421
336	rno-miR-19a	Maf	Bak1	0.887771	Pearson	0.0443654	0.999588	Pearson	1.00202e-05	0.893321	Pearson	0.0411508
337	rno-miR-19a	Maf	Bcas3	0.887771	Pearson	0.0443654	0.992274	Pearson	0.000814279	0.937312	DC	0.0186632
338	rno-miR-19a	Maf	Bmpr2	0.887771	Pearson	0.0443654	0.99767	Pearson	0.000135005	0.914475	Pearson	0.0296363
339	rno-miR-19a	Maf	Cast	0.887771	Pearson	0.0443654	0.998322	Pearson	8.25221e-05	0.911241	Pearson	0.0313172
340	rno-miR-19a	Maf	Ccdc50	0.887771	Pearson	0.0443654	0.993741	Pearson	0.000593811	0.932963	Pearson	0.0206249
341	rno-miR-19a	Maf	Ccdc8	0.887771	Pearson	0.0443654	0.999235	Pearson	2.53771e-05	0.901043	Pearson	0.00238482
342	rno-miR-19a	Maf	Ccdc89	0.887771	Pearson	0.0443654	0.994178	Pearson	0.000532757	0.931494	Pearson	0.0213019
343	rno-miR-19a	Maf	Ccl2	0.887771	Pearson	0.0443654	0.999346	Pearson	2.00661e-05	0.885703	Pearson	0.0455825
344	rno-miR-19a	Maf	Cdk5r1	0.887771	Pearson	0.0443654	0.995007	Pearson	0.000423238	0.928464	Pearson	0.02272
345	rno-miR-19a	Maf	Cdr2	0.887771	Pearson	0.0443654	0.997966	Pearson	0.000110052	0.913447	DC	0.0496101
346	rno-miR-19a	Maf	Cds1	0.887771	Pearson	0.0443654	0.997924	Pearson	0.000113548	0.913696	Pearson	0.0300385
347	rno-miR-19a	Maf	Cngb1	0.887771	Pearson	0.0443654	0.993362	Pearson	0.000648516	0.934151	DC	0.0142307
348	rno-miR-19a	Maf	Crebbp	0.887771	Pearson	0.0443654	0.998363	Pearson	7.94561e-05	0.910438	Pearson	0.0317391
349	rno-miR-19a	Maf	Dcaf6	0.887771	Pearson	0.0443654	0.99719	Pearson	0.000178735	0.918421	Pearson	0.0276258
350	rno-miR-19a	Maf	Dclk1	0.887771	Pearson	0.0443654	0.999515	Pearson	1.2828e-05	0.891103	Pearson	0.042426
351	rno-miR-19a	Maf	Dhx9	0.887771	Pearson	0.0443654	0.997488	Pearson	0.000151081	0.916418	Pearson	5.71573e-08
352	rno-miR-19a	Maf	Diaph3	0.887771	Pearson	0.0443654	0.99594	Pearson	0.000310392	0.924449	Pearson	8.53807e-06
353	rno-miR-19a	Maf	Fam20b	0.887771	Pearson	0.0443654	0.997884	Pearson	0.000116785	0.913931	Pearson	9.07173e-11
354	rno-miR-19a	Maf	Fbl	0.887771	Pearson	0.0443654	0.998825	Pearson	4.83437e-05	0.90647	Pearson	6.04152e-06
355	rno-miR-19a	Maf	Fgf14	0.887771	Pearson	0.0443654	0.998101	Pearson	9.9316e-05	0.912409	DC	0.0307068
356	rno-miR-19a	Maf	Filip1	0.887771	Pearson	0.0443654	0.99762	Pearson	0.000139362	0.915671	DC	3.80012e-09
357	rno-miR-19a	Maf	Gabbr2	0.887771	Pearson	0.0443654	0.997237	Pearson	0.000174246	0.918118	Pearson	0.0277783
358	rno-miR-19a	Maf	Gng12	0.887771	Pearson	0.0443654	0.99877	Pearson	5.18042e-05	0.90666	Pearson	0.0337487
359	rno-miR-19a	Maf	Golsyn	0.887771	Pearson	0.0443654	0.996629	Pearson	0.000234836	0.921313	DC	0.0225486
360	rno-miR-19a	Maf	Grm5	0.887771	Pearson	0.0443654	0.997356	Pearson	0.000163154	0.917265	DC	1.40889e-08
361	rno-miR-19a	Maf	Gspt1	0.887771	Pearson	0.0443654	0.998675	Pearson	5.78747e-05	0.907674	DC	0.0332055
362	rno-miR-19a	Maf	Gucy1a3	0.887771	Pearson	0.0443654	0.997917	Pearson	0.000114067	0.913695	Pearson	2.22655e-08
363	rno-miR-19a	Maf	Homer3	0.887771	Pearson	0.0443654	0.998754	Pearson	5.27971e-05	0.906888	DC	0.0336266
364	rno-miR-19a	Maf	Hpcal4	0.887771	Pearson	0.0443654	0.997181	Pearson	0.000179629	0.918272	DC	0.0277008
365	rno-miR-19a	Maf	Ipo5	0.887771	Pearson	0.0443654	0.999065	Pearson	3.43231e-05	0.903187	Pearson	0.0356308
366	rno-miR-19a	Maf	Itk	0.887771	Pearson	0.0443654	0.995939	Pearson	0.000310515	0.924574	Pearson	0.0360984
367	rno-miR-19a	Maf	Itpr1	0.887771	Pearson	0.0443654	0.996724	Pearson	0.000224981	0.883552	Pearson	0.0264299
368	rno-miR-19a	Maf	Itpr2	0.887771	Pearson	0.0443654	0.998616	Pearson	6.17676e-05	0.90812	Pearson	0.0329678
369	rno-miR-19a	Maf	Kcnc1	0.887771	Pearson	0.0443654	0.998157	Pearson	9.49726e-05	0.999842	Pearson	1.88157e-08
370	rno-miR-19a	Maf	Kcnj3	0.887771	Pearson	0.0443654	0.997572	Pearson	0.000143538	0.93398	Pearson	0.00319701
371	rno-miR-19a	Maf	Kcnk2	0.887771	Pearson	0.0443654	0.997547	Pearson	0.000145779	0.916319	Pearson	0.0286912
372	rno-miR-19a	Maf	Limd1	0.887771	Pearson	0.0443654	0.99868	Pearson	5.75314e-05	0.859598	DC	0.0332508
373	rno-miR-19a	Maf	Mapk10	0.887771	Pearson	0.0443654	0.997736	Pearson	0.000129288	0.915035	Pearson	0.0293481
374	rno-miR-19a	Maf	Mapk14	0.887771	Pearson	0.0443654	0.99901	Pearson	3.74093e-05	0.903916	Pearson	0.035233
375	rno-miR-19a	Maf	Med13l	0.887771	Pearson	0.0443654	0.998213	Pearson	9.06218e-05	0.911575	Pearson	0.0311425
376	rno-miR-19a	Maf	Mfsd6	0.887771	Pearson	0.0443654	0.998323	Pearson	8.24343e-05	0.910964	Pearson	0.0314628
377	rno-miR-19a	Maf	Mina	0.887771	Pearson	0.0443654	0.998727	Pearson	5.44915e-05	0.907162	DC	4.49992e-05
378	rno-miR-19a	Maf	Mmp14	0.887771	Pearson	0.0443654	0.998814	Pearson	4.90442e-05	0.99977	DC	0.0339313
379	rno-miR-19a	Maf	Nap1l1	0.887771	Pearson	0.0443654	0.998511	Pearson	6.89642e-05	0.999898	Pearson	0.0324148
380	rno-miR-19a	Maf	Nek7	0.887771	Pearson	0.0443654	0.997585	Pearson	0.000142409	0.915888	Pearson	8.48818e-07
381	rno-miR-19a	Maf	Odf2l	0.887771	Pearson	0.0443654	0.998423	Pearson	7.51856e-05	0.910044	Pearson	0.031947
382	rno-miR-19a	Maf	Pacsin1	0.887771	Pearson	0.0443654	0.997846	Pearson	0.000119966	0.914187	Pearson	1.4279e-08
383	rno-miR-19a	Maf	Panx1	0.887771	Pearson	0.0443654	0.998969	Pearson	3.97322e-05	0.904452	Pearson	0.0349417
384	rno-miR-19a	Maf	Pappa	0.887771	Pearson	0.0443654	0.997492	Pearson	0.000150694	0.916552	DC	0.0379062
385	rno-miR-19a	Maf	Pcdh7	0.887771	Pearson	0.0443654	0.996262	Pearson	0.000274239	0.92303	DC	0.025336
386	rno-miR-19a	Maf	Pcdha4	0.887771	Pearson	0.0443654	0.997815	Pearson	0.000122585	0.914384	DC	2.18021e-08
387	rno-miR-19a	Maf	Pclo	0.887771	Pearson	0.0443654	0.997354	Pearson	0.000163298	0.917392	Pearson	0.0281455
388	rno-miR-19a	Maf	Pde10a	0.887771	Pearson	0.0443654	0.998275	Pearson	8.59517e-05	0.910946	DC	0.031472
389	rno-miR-19a	Maf	Pds5b	0.887771	Pearson	0.0443654	0.998021	Pearson	0.000105684	0.999858	Pearson	0.0304074
390	rno-miR-19a	Maf	Pik3r3	0.887771	Pearson	0.0443654	0.99773	Pearson	0.000129758	0.914985	DC	0.0293737
391	rno-miR-19a	Maf	Plekha5	0.887771	Pearson	0.0443654	0.997821	Pearson	0.000122073	0.91438	DC	2.7036e-05
392	rno-miR-19a	Maf	Pou4f1	0.887771	Pearson	0.0443654	0.997464	Pearson	0.000153231	0.916729	DC	0.0484208
393	rno-miR-19a	Maf	Ppfia2	0.887771	Pearson	0.0443654	0.997981	Pearson	0.000108893	0.913292	DC	0.0302477
394	rno-miR-19a	Maf	Ppp1r9a	0.887771	Pearson	0.0443654	0.997319	Pearson	0.000166597	0.91756	DC	0.00793522
395	rno-miR-19a	Maf	Prkce	0.887771	Pearson	0.0443654	0.99825	Pearson	8.7861e-05	0.91118	DC	4.10278e-06
396	rno-miR-19a	Maf	Ptpn11	0.887771	Pearson	0.0443654	0.997624	Pearson	0.000139007	0.91563	DC	1.61667e-08
397	rno-miR-19a	Maf	Rapgef2	0.887771	Pearson	0.0443654	0.997622	Pearson	0.000139158	0.915663	DC	4.01253e-06
398	rno-miR-19a	Maf	Rgl1	0.887771	Pearson	0.0443654	0.998487	Pearson	7.06477e-05	0.909504	Pearson	0.0322322
399	rno-miR-19a	Maf	Rhob	0.887771	Pearson	0.0443654	0.998912	Pearson	4.30639e-05	0.905121	Pearson	0.034579
400	rno-miR-19a	Maf	Rictor	0.887771	Pearson	0.0443654	0.997776	Pearson	0.000125858	0.914681	Pearson	0.0295298
401	rno-miR-19a	Maf	Robo2	0.887771	Pearson	0.0443654	0.99846	Pearson	7.25299e-05	0.909617	Pearson	0.0321727
402	rno-miR-19a	Maf	Sec22b	0.887771	Pearson	0.0443654	0.998638	Pearson	6.03048e-05	0.908018	Pearson	0.0330219
403	rno-miR-19a	Maf	Sept7	0.887771	Pearson	0.0443654	0.998074	Pearson	0.000101408	0.912692	Pearson	0.0305592
404	rno-miR-19a	Maf	Sgtb	0.887771	Pearson	0.0443654	0.998001	Pearson	0.000107239	0.913212	Pearson	0.0302893
405	rno-miR-19a	Maf	Shc3	0.887771	Pearson	0.0443654	0.998933	Pearson	4.18417e-05	0.904919	Pearson	0.034688
406	rno-miR-19a	Maf	Slc4a7	0.887771	Pearson	0.0443654	0.997064	Pearson	0.000190859	0.918932	Pearson	0.0273687
407	rno-miR-19a	Maf	Slc8a1	0.887771	Pearson	0.0443654	0.997981	Pearson	0.000108854	0.913257	DC	0.0302656
408	rno-miR-19a	Maf	Snx7	0.887771	Pearson	0.0443654	0.998684	Pearson	5.72977e-05	0.907598	Pearson	0.0332464
409	rno-miR-19a	Maf	Sox5	0.887771	Pearson	0.0443654	0.99801	Pearson	0.00010653	0.91315	Pearson	0.0303215
410	rno-miR-19a	Maf	Sox6	0.887771	Pearson	0.0443654	0.998591	Pearson	6.34956e-05	0.908449	Pearson	0.0327926
411	rno-miR-19a	Maf	Spry4	0.887771	Pearson	0.0443654	0.9986	Pearson	6.29004e-05	0.90831	Pearson	0.0328665
412	rno-miR-19a	Maf	St3gal1	0.887771	Pearson	0.0443654	0.998224	Pearson	8.98521e-05	0.91149	Pearson	0.031187
413	rno-miR-19a	Maf	Synj2bp	0.887771	Pearson	0.0443654	0.998189	Pearson	9.25055e-05	0.911844	Pearson	0.0310017
414	rno-miR-19a	Maf	Syt1	0.887771	Pearson	0.0443654	0.998111	Pearson	9.84944e-05	0.912428	Pearson	0.030697
415	rno-miR-19a	Maf	Tm4sf1	0.887771	Pearson	0.0443654	0.998597	Pearson	6.30491e-05	0.908366	Pearson	0.0328367
416	rno-miR-19a	Maf	Tnfrsf12a	0.887771	Pearson	0.0443654	0.999051	Pearson	3.50772e-05	0.903402	Pearson	0.0355135
417	rno-miR-19a	Maf	Vangl1	0.887771	Pearson	0.0443654	0.998624	Pearson	6.12495e-05	0.90814	DC	4.23921e-05
418	rno-miR-19a	Maf	Wisp1	0.887771	Pearson	0.0443654	0.997517	Pearson	0.000148492	0.916386	DC	0.028657
419	rno-miR-19a	Maf	Zbtb20	0.887771	Pearson	0.0443654	0.998268	Pearson	8.64913e-05	0.91115	DC	7.02742e-06
420	rno-miR-19a	Maf	Zfp91	0.887771	Pearson	0.0443654	0.998717	Pearson	5.51397e-05	0.907269	DC	6.9078e-07
421	rno-miR-19a	Stat1	Bmpr2	0.938448	Pearson	0.0181611	0.99767	Pearson	0.000135005	0.9188	Pearson	0.0274349
422	rno-miR-19a	Stat1	Btg4	0.938448	Pearson	0.0181611	0.992277	Pearson	0.000813789	0.892484	Pearson	0.0416306
423	rno-miR-19a	Stat1	Ccdc50	0.938448	Pearson	0.0181611	0.993741	Pearson	0.000593811	0.83879	Pearson	0.0184441
424	rno-miR-19a	Stat1	Ccdc89	0.938448	Pearson	0.0181611	0.994178	Pearson	0.000532757	0.899708	Pearson	0.00677781
425	rno-miR-19a	Stat1	Cnr1	0.938448	Pearson	0.0181611	0.995152	Pearson	0.000404854	0.904006	Pearson	0.0351841
426	rno-miR-19a	Stat1	Crebbp	0.938448	Pearson	0.0181611	0.998363	Pearson	7.94561e-05	0.921909	Pearson	0.0258871
427	rno-miR-19a	Stat1	Dhx9	0.938448	Pearson	0.0181611	0.997488	Pearson	0.000151081	0.916373	Pearson	0.0286636
428	rno-miR-19a	Stat1	Diaph3	0.938448	Pearson	0.0181611	0.99594	Pearson	0.000310392	0.908063	Pearson	0.032998
429	rno-miR-19a	Stat1	Gpr37	0.938448	Pearson	0.0181611	0.99741	Pearson	0.00015821	0.915804	Pearson	0.0289542
430	rno-miR-19a	Stat1	Grm5	0.938448	Pearson	0.0181611	0.997356	Pearson	0.000163154	0.91548	Pearson	0.0291201
431	rno-miR-19a	Stat1	Itk	0.938448	Pearson	0.0181611	0.995939	Pearson	0.000310515	0.907714	Pearson	0.0331841
432	rno-miR-19a	Stat1	Itpr2	0.938448	Pearson	0.0181611	0.998616	Pearson	6.17676e-05	0.924095	DC	1.72494e-09
433	rno-miR-19a	Stat1	Kcnc1	0.938448	Pearson	0.0181611	0.998157	Pearson	9.49726e-05	0.920523	Pearson	0.0265737
434	rno-miR-19a	Stat1	Kcnj3	0.938448	Pearson	0.0181611	0.997572	Pearson	0.000143538	0.916639	Pearson	0.0285278
435	rno-miR-19a	Stat1	Kcnk2	0.938448	Pearson	0.0181611	0.997547	Pearson	0.000145779	0.993241	Pearson	3.41853e-05
436	rno-miR-19a	Stat1	Limd1	0.938448	Pearson	0.0181611	0.99868	Pearson	5.75314e-05	0.924522	Pearson	0.0246085
437	rno-miR-19a	Stat1	Lpgat1	0.938448	Pearson	0.0181611	0.997419	Pearson	0.000157327	0.915847	Pearson	0.0289322
438	rno-miR-19a	Stat1	Mapk14	0.938448	Pearson	0.0181611	0.99901	Pearson	3.74093e-05	0.961924	Pearson	0.00107351
439	rno-miR-19a	Stat1	Mina	0.938448	Pearson	0.0181611	0.998727	Pearson	5.44915e-05	0.924883	Pearson	0.0244336
440	rno-miR-19a	Stat1	Nap1l1	0.938448	Pearson	0.0181611	0.998511	Pearson	6.89642e-05	0.923101	Pearson	0.0253014
441	rno-miR-19a	Stat1	Nek7	0.938448	Pearson	0.0181611	0.997585	Pearson	0.000142409	0.916816	Pearson	0.0284378
442	rno-miR-19a	Stat1	Pacsin1	0.938448	Pearson	0.0181611	0.997846	Pearson	0.000119966	0.918464	Pearson	0.027604
443	rno-miR-19a	Stat1	Pcdha4	0.938448	Pearson	0.0181611	0.997815	Pearson	0.000122585	0.918288	Pearson	0.0276928
444	rno-miR-19a	Stat1	Pclo	0.938448	Pearson	0.0181611	0.997354	Pearson	0.000163298	0.83825	Pearson	0.0292561
445	rno-miR-19a	Stat1	Ppp1r9a	0.938448	Pearson	0.0181611	0.997319	Pearson	0.000166597	0.915098	Pearson	0.0293158
446	rno-miR-19a	Stat1	Prkca	0.938448	Pearson	0.0181611	0.997812	Pearson	0.000122855	0.918196	Pearson	0.0277392
447	rno-miR-19a	Stat1	Prkce	0.938448	Pearson	0.0181611	0.99825	Pearson	8.7861e-05	0.921354	Pearson	0.026161
448	rno-miR-19a	Stat1	Rgl1	0.938448	Pearson	0.0181611	0.998487	Pearson	7.06477e-05	0.922681	Pearson	0.0255072
449	rno-miR-19a	Stat1	Rhob	0.938448	Pearson	0.0181611	0.998912	Pearson	4.30639e-05	0.926733	Pearson	0.00579332
450	rno-miR-19a	Stat1	Rictor	0.938448	Pearson	0.0181611	0.997776	Pearson	0.000125858	0.917963	Pearson	0.0278568
451	rno-miR-19a	Stat1	Rnf38	0.938448	Pearson	0.0181611	0.998926	Pearson	4.22525e-05	0.926858	Pearson	0.0234834
452	rno-miR-19a	Stat1	Sept7	0.938448	Pearson	0.0181611	0.998074	Pearson	0.000101408	0.919785	Pearson	0.0269417
453	rno-miR-19a	Stat1	Slc4a7	0.938448	Pearson	0.0181611	0.997064	Pearson	0.000190859	0.913802	Pearson	0.0299836
454	rno-miR-19a	Stat1	Snx7	0.938448	Pearson	0.0181611	0.998684	Pearson	5.72977e-05	0.924487	Pearson	0.0246253
455	rno-miR-19a	Stat1	Spire1	0.938448	Pearson	0.0181611	0.998484	Pearson	7.08314e-05	0.933083	Pearson	0.00328354
456	rno-miR-19a	Stat1	St8sia3	0.938448	Pearson	0.0181611	0.998002	Pearson	0.000107215	0.919327	Pearson	0.0271706
457	rno-miR-19a	Stat1	Synj2bp	0.938448	Pearson	0.0181611	0.998189	Pearson	9.25055e-05	0.920579	Pearson	0.0265456
458	rno-miR-19a	Stat1	Tnfrsf12a	0.938448	Pearson	0.0181611	0.999051	Pearson	3.50772e-05	0.942541	DC	0.0228254
459	rno-miR-19a	Stat1	Zbtb20	0.938448	Pearson	0.0181611	0.998268	Pearson	8.64913e-05	0.921291	Pearson	0.0261925
460	rno-miR-19a	Tp53	Mmp14	0.98704	Pearson	0.00176763	0.998814	Pearson	4.90442e-05	0.980319	Pearson	0.00330451
461	rno-miR-206	Foxp1	Ash1l	0.979774	Pearson	0.00344257	0.980502	Pearson	0.00325873	0.9986	Pearson	0.0227061
462	rno-miR-206	Foxp1	Map2	0.979774	Pearson	0.00344257	0.996028	Pearson	0.000300343	0.991161	Pearson	0.000996167
463	rno-miR-206	Foxp1	Slc38a3	0.979774	Pearson	0.00344257	0.996162	Pearson	0.000285307	0.990845	DC	0.00216338
464	rno-miR-206	Gnb1	Arf4	0.901683	Pearson	0.0364558	0.997496	Pearson	0.000150388	0.905083	Pearson	0.0345996
465	rno-miR-206	Maf	Adam19	0.885854	Pearson	0.0454931	0.996358	Pearson	0.000263707	0.893523	Pearson	0.0410352
466	rno-miR-206	Maf	Agfg2	0.885854	Pearson	0.0454931	0.99036	Pearson	0.0011345	0.936747	DC	0.0189144
467	rno-miR-206	Maf	Akap13	0.885854	Pearson	0.0454931	0.996309	Pearson	0.000269076	0.909344	Pearson	0.032317
468	rno-miR-206	Maf	Akap2	0.885854	Pearson	0.0454931	0.993343	Pearson	0.00065132	0.924095	DC	0.000123976
469	rno-miR-206	Maf	Ank3	0.885854	Pearson	0.0454931	0.996182	Pearson	0.000283071	0.910475	Pearson	0.00145729
470	rno-miR-206	Maf	Aprt	0.885854	Pearson	0.0454931	0.99741	Pearson	0.000158183	0.883708	DC	0.0467665
471	rno-miR-206	Maf	Arf4	0.885854	Pearson	0.0454931	0.997496	Pearson	0.000150388	0.890034	Pearson	0.043045
472	rno-miR-206	Maf	Arhgap26	0.885854	Pearson	0.0454931	0.985486	Pearson	0.00209447	0.948511	Pearson	3.33216e-10
473	rno-miR-206	Maf	Ash1l	0.885854	Pearson	0.0454931	0.980502	Pearson	0.00325873	0.95755	Pearson	0.0161325
474	rno-miR-206	Maf	Baz1b	0.885854	Pearson	0.0454931	0.959747	Pearson	0.00963588	0.979265	Pearson	0.000320212
475	rno-miR-206	Maf	C1qbp	0.885854	Pearson	0.0454931	0.996998	Pearson	0.000197321	0.996401	DC	9.70052e-06
476	rno-miR-206	Maf	Ccdc50	0.885854	Pearson	0.0454931	0.991588	Pearson	0.000924964	0.932963	Pearson	0.0206249
477	rno-miR-206	Maf	Cd44	0.885854	Pearson	0.0454931	0.997039	Pearson	0.000193281	0.899804	DC	0.00727791
478	rno-miR-206	Maf	Cdk5r1	0.885854	Pearson	0.0454931	0.992846	Pearson	0.000725524	0.928464	Pearson	0.02272
479	rno-miR-206	Maf	Cdr2	0.885854	Pearson	0.0454931	0.9958	Pearson	0.000326508	0.730412	Pearson	0.0496101
480	rno-miR-206	Maf	Chd3	0.885854	Pearson	0.0454931	0.993159	Pearson	0.000678572	0.927227	Pearson	0.0233073
481	rno-miR-206	Maf	Cngb1	0.885854	Pearson	0.0454931	0.991204	Pearson	0.000989027	0.934151	Pearson	0.0200826
482	rno-miR-206	Maf	Cplx2	0.885854	Pearson	0.0454931	0.99312	Pearson	0.000684394	0.927386	Pearson	0.0232314
483	rno-miR-206	Maf	Cytip	0.885854	Pearson	0.0454931	0.996906	Pearson	0.000206462	0.90279	Pearson	0.0358477
484	rno-miR-206	Maf	Dcdc5	0.885854	Pearson	0.0454931	0.99404	Pearson	0.00055189	0.98172	Pearson	0.000249098
485	rno-miR-206	Maf	Dclk1	0.885854	Pearson	0.0454931	0.997329	Pearson	0.000165615	0.891103	Pearson	0.042426
486	rno-miR-206	Maf	Dlg4	0.885854	Pearson	0.0454931	0.994647	Pearson	0.000469715	0.920402	Pearson	0.0266337
487	rno-miR-206	Maf	Dnajc6	0.885854	Pearson	0.0454931	0.995063	Pearson	0.00041616	0.918	Pearson	3.5811e-06
488	rno-miR-206	Maf	Ears2	0.885854	Pearson	0.0454931	0.996799	Pearson	0.000217261	0.90451	DC	0.0043563
489	rno-miR-206	Maf	Emp1	0.885854	Pearson	0.0454931	0.997426	Pearson	0.000156679	0.889799	Pearson	0.0431818
490	rno-miR-206	Maf	Fgf14	0.885854	Pearson	0.0454931	0.99593	Pearson	0.000311554	0.912409	Pearson	1.37038e-07
491	rno-miR-206	Maf	Gabbr2	0.885854	Pearson	0.0454931	0.995071	Pearson	0.000415054	0.918118	Pearson	0.0277783
492	rno-miR-206	Maf	Gbp2	0.885854	Pearson	0.0454931	0.997137	Pearson	0.000183813	0.883358	Pearson	0.0469752
493	rno-miR-206	Maf	Gng11	0.885854	Pearson	0.0454931	0.996513	Pearson	0.000247023	0.907601	DC	1.17213e-08
494	rno-miR-206	Maf	Grm5	0.885854	Pearson	0.0454931	0.995187	Pearson	0.000400495	0.917265	DC	1.40889e-08
495	rno-miR-206	Maf	Gspt1	0.885854	Pearson	0.0454931	0.996503	Pearson	0.000248101	0.99766	Pearson	4.10217e-06
496	rno-miR-206	Maf	Gucy1a3	0.885854	Pearson	0.0454931	0.995747	Pearson	0.000332767	0.999828	Pearson	2.22655e-08
497	rno-miR-206	Maf	Hck	0.885854	Pearson	0.0454931	0.996871	Pearson	0.000210028	0.902948	Pearson	0.0357612
498	rno-miR-206	Maf	Hcn1	0.885854	Pearson	0.0454931	0.995965	Pearson	0.000307541	0.912173	Pearson	0.0308299
499	rno-miR-206	Maf	Hmgxb4	0.885854	Pearson	0.0454931	0.995115	Pearson	0.00040952	0.997422	Pearson	0.0279968
500	rno-miR-206	Maf	Hmox1	0.885854	Pearson	0.0454931	0.994861	Pearson	0.000441892	0.815756	DC	0.0238958
501	rno-miR-206	Maf	Hnrnpa3	0.885854	Pearson	0.0454931	0.995049	Pearson	0.000417834	0.917904	Pearson	0.0278867
502	rno-miR-206	Maf	Hpcal4	0.885854	Pearson	0.0454931	0.995011	Pearson	0.000422723	0.918272	DC	1.49758e-08
503	rno-miR-206	Maf	Htt	0.885854	Pearson	0.0454931	0.99686	Pearson	0.000211151	0.903584	Pearson	0.0354142
504	rno-miR-206	Maf	Itpr1	0.885854	Pearson	0.0454931	0.994559	Pearson	0.000481328	0.920812	DC	0.00977539
505	rno-miR-206	Maf	Kcnc1	0.885854	Pearson	0.0454931	0.995986	Pearson	0.000305133	0.911992	DC	1.88157e-08
506	rno-miR-206	Maf	Kcnma1	0.885854	Pearson	0.0454931	0.995452	Pearson	0.000367977	0.915792	Pearson	0.0289599
507	rno-miR-206	Maf	Lin7c	0.885854	Pearson	0.0454931	0.996616	Pearson	0.0002362	0.994441	DC	2.31353e-05
508	rno-miR-206	Maf	Lmtk2	0.885854	Pearson	0.0454931	0.996322	Pearson	0.000267573	0.909483	Pearson	0.0322434
509	rno-miR-206	Maf	Map1a	0.885854	Pearson	0.0454931	0.996332	Pearson	0.000266579	0.90924	DC	0.0323723
510	rno-miR-206	Maf	Map2	0.885854	Pearson	0.0454931	0.996028	Pearson	0.000300343	0.911769	Pearson	0.0310407
511	rno-miR-206	Maf	Mapk14	0.885854	Pearson	0.0454931	0.996835	Pearson	0.000213625	0.903916	Pearson	0.035233
512	rno-miR-206	Maf	Mgll	0.885854	Pearson	0.0454931	0.994924	Pearson	0.000433856	0.918771	Pearson	1.28019e-09
513	rno-miR-206	Maf	Myef2	0.885854	Pearson	0.0454931	0.99548	Pearson	0.000364585	0.915603	Pearson	0.0290568
514	rno-miR-206	Maf	N4bp2l1	0.885854	Pearson	0.0454931	0.995473	Pearson	0.000365342	0.915629	Pearson	0.0290433
515	rno-miR-206	Maf	Nap1l1	0.885854	Pearson	0.0454931	0.996339	Pearson	0.000265715	0.90916	Pearson	7.77006e-09
516	rno-miR-206	Maf	Ncan	0.885854	Pearson	0.0454931	0.996749	Pearson	0.000222433	0.905154	DC	1.66247e-09
517	rno-miR-206	Maf	Neto2	0.885854	Pearson	0.0454931	0.99577	Pearson	0.000330044	0.913693	Pearson	0.0300401
518	rno-miR-206	Maf	Neurod2	0.885854	Pearson	0.0454931	0.995612	Pearson	0.000348743	0.914732	Pearson	0.0295038
519	rno-miR-206	Maf	Ngfr	0.885854	Pearson	0.0454931	0.996879	Pearson	0.000209248	0.903677	Pearson	0.0353631
520	rno-miR-206	Maf	Nrp1	0.885854	Pearson	0.0454931	0.995672	Pearson	0.000341623	0.914334	Pearson	0.0297088
521	rno-miR-206	Maf	Odf2l	0.885854	Pearson	0.0454931	0.996251	Pearson	0.000275394	0.910044	Pearson	0.031947
522	rno-miR-206	Maf	Pacsin1	0.885854	Pearson	0.0454931	0.995676	Pearson	0.000341144	0.914187	Pearson	0.0297846
523	rno-miR-206	Maf	Panx1	0.885854	Pearson	0.0454931	0.996795	Pearson	0.000217723	0.904452	Pearson	0.0349417
524	rno-miR-206	Maf	Pcdh7	0.885854	Pearson	0.0454931	0.994097	Pearson	0.000544016	0.92303	Pearson	0.025336
525	rno-miR-206	Maf	Pcdha4	0.885854	Pearson	0.0454931	0.995644	Pearson	0.000344837	0.914384	DC	2.18021e-08
526	rno-miR-206	Maf	Pigm	0.885854	Pearson	0.0454931	0.996456	Pearson	0.000253082	0.908125	Pearson	1.07363e-09
527	rno-miR-206	Maf	Pik3r3	0.885854	Pearson	0.0454931	0.995561	Pearson	0.000354833	0.914985	Pearson	0.000146854
528	rno-miR-206	Maf	Plekha5	0.885854	Pearson	0.0454931	0.995651	Pearson	0.000344031	0.91438	Pearson	2.7036e-05
529	rno-miR-206	Maf	Plxna2	0.885854	Pearson	0.0454931	0.995662	Pearson	0.000342752	0.914407	Pearson	0.0296712
530	rno-miR-206	Maf	Pold4	0.885854	Pearson	0.0454931	0.996463	Pearson	0.000252431	0.814935	DC	0.0330225
531	rno-miR-206	Maf	Ppib	0.885854	Pearson	0.0454931	0.996438	Pearson	0.000255025	0.90826	Pearson	0.0328932
532	rno-miR-206	Maf	Prkce	0.885854	Pearson	0.0454931	0.996078	Pearson	0.000294637	0.91118	DC	4.10278e-06
533	rno-miR-206	Maf	Ptprt	0.885854	Pearson	0.0454931	0.995997	Pearson	0.000303823	0.911922	Pearson	1.54422e-06
534	rno-miR-206	Maf	Qsox1	0.885854	Pearson	0.0454931	0.996565	Pearson	0.000241548	0.906986	Pearson	0.0335741
535	rno-miR-206	Maf	Rapgef2	0.885854	Pearson	0.0454931	0.995453	Pearson	0.00036784	0.997686	DC	0.029026
536	rno-miR-206	Maf	Rhoa	0.885854	Pearson	0.0454931	0.996401	Pearson	0.000259023	0.908572	Pearson	0.0327268
537	rno-miR-206	Maf	Rictor	0.885854	Pearson	0.0454931	0.995606	Pearson	0.000349447	0.988765	DC	0.0295298
538	rno-miR-206	Maf	Samd12	0.885854	Pearson	0.0454931	0.996027	Pearson	0.000300464	0.911702	DC	0.0310758
539	rno-miR-206	Maf	Sec22b	0.885854	Pearson	0.0454931	0.996466	Pearson	0.000252049	0.908018	DC	0.0330219
540	rno-miR-206	Maf	Sfxn5	0.885854	Pearson	0.0454931	0.995717	Pearson	0.000336262	0.914001	Pearson	0.0298808
541	rno-miR-206	Maf	Sgtb	0.885854	Pearson	0.0454931	0.995832	Pearson	0.000322854	0.913212	Pearson	0.0302893
542	rno-miR-206	Maf	Shc3	0.885854	Pearson	0.0454931	0.996758	Pearson	0.000221437	0.904919	DC	0.034688
543	rno-miR-206	Maf	Slc38a3	0.885854	Pearson	0.0454931	0.996162	Pearson	0.000285307	0.910645	DC	0.000928063
544	rno-miR-206	Maf	Slc4a10	0.885854	Pearson	0.0454931	0.995715	Pearson	0.000336445	0.914	DC	0.0449216
545	rno-miR-206	Maf	Slc8a1	0.885854	Pearson	0.0454931	0.99581	Pearson	0.00032539	0.913257	DC	0.0302656
546	rno-miR-206	Maf	Sorbs2	0.885854	Pearson	0.0454931	0.99631	Pearson	0.000268953	0.909396	Pearson	0.0322894
547	rno-miR-206	Maf	Sox5	0.885854	Pearson	0.0454931	0.99584	Pearson	0.00032183	0.91315	Pearson	0.0303215
548	rno-miR-206	Maf	Sox6	0.885854	Pearson	0.0454931	0.996419	Pearson	0.000257108	0.908449	DC	0.0327926
549	rno-miR-206	Maf	Spon1	0.885854	Pearson	0.0454931	0.996175	Pearson	0.000283767	0.91043	DC	2.18323e-05
550	rno-miR-206	Maf	Spry4	0.885854	Pearson	0.0454931	0.996427	Pearson	0.000256281	0.90831	Pearson	0.0328665
551	rno-miR-206	Maf	Ssh3	0.885854	Pearson	0.0454931	0.995346	Pearson	0.000380848	0.916377	Pearson	0.0286614
552	rno-miR-206	Maf	Syne1	0.885854	Pearson	0.0454931	0.996233	Pearson	0.000277432	0.910085	Pearson	0.0319252
553	rno-miR-206	Maf	Syt1	0.885854	Pearson	0.0454931	0.995941	Pearson	0.000310194	0.912428	Pearson	0.030697
554	rno-miR-206	Maf	Tac1	0.885854	Pearson	0.0454931	0.996679	Pearson	0.000229656	0.905802	Pearson	0.0342106
555	rno-miR-206	Maf	Tbc1d5	0.885854	Pearson	0.0454931	0.996127	Pearson	0.000289189	0.910911	Pearson	1.48705e-05
556	rno-miR-206	Maf	Tef	0.885854	Pearson	0.0454931	0.995675	Pearson	0.000341235	0.914275	Pearson	0.0297392
557	rno-miR-206	Maf	Tgfa	0.885854	Pearson	0.0454931	0.996428	Pearson	0.000256159	0.999833	Pearson	0.0328326
558	rno-miR-206	Maf	Trib1	0.885854	Pearson	0.0454931	0.995878	Pearson	0.000317469	0.999824	Pearson	0.0305096
559	rno-miR-206	Maf	Vangl1	0.885854	Pearson	0.0454931	0.996451	Pearson	0.000253651	0.992472	DC	0.032957
560	rno-miR-206	Maf	Vipr2	0.885854	Pearson	0.0454931	0.996256	Pearson	0.000274836	0.999614	DC	0.032046
561	rno-miR-206	Maf	Ywhab	0.885854	Pearson	0.0454931	0.996154	Pearson	0.000286171	0.998249	DC	2.29746e-06
562	rno-miR-206	Maf	Zbtb1	0.885854	Pearson	0.0454931	0.996468	Pearson	0.000251813	0.946453	DC	0.0330442
563	rno-miR-206	Maf	Zbtb38	0.885854	Pearson	0.0454931	0.995529	Pearson	0.000358597	0.915215	DC	0.0292559
564	rno-miR-206	Maf	Zfp91	0.885854	Pearson	0.0454931	0.996544	Pearson	0.000243713	0.99904	DC	0.0334221
565	rno-miR-206	Nptx1	Kcnc1	0.986828	Pearson	0.00181117	0.995986	Pearson	0.000305133	0.800567	Pearson	0.000332061
566	rno-miR-207	Foxp1	Cdc27	0.964907	Pearson	0.00785	0.954215	Pearson	0.011679	0.99675	Pearson	3.56789e-06
567	rno-miR-207	Foxp1	Slc38a3	0.964907	Pearson	0.00785	0.942188	Pearson	0.016541	0.945801	DC	0.00105001
568	rno-miR-207	Foxp1	St6galnac3	0.964907	Pearson	0.00785	0.940632	Pearson	0.017209	0.965409	Pearson	0.00088707
569	rno-miR-207	Maf	Adap2	0.951886	Pearson	0.012577	0.958708	Pearson	0.0100098	0.989271	DC	8.60234e-05
570	rno-miR-207	Maf	Agap1	0.951886	Pearson	0.012577	0.968449	Pearson	0.00669544	0.999887	Pearson	0.00133239
571	rno-miR-207	Maf	Akap13	0.951886	Pearson	0.012577	0.941501	Pearson	0.0168347	0.909344	Pearson	0.032317
572	rno-miR-207	Maf	Akap2	0.951886	Pearson	0.012577	0.950223	Pearson	0.0132315	0.987115	Pearson	0.000123976
573	rno-miR-207	Maf	Ank3	0.951886	Pearson	0.012577	0.942094	Pearson	0.0165809	0.95559	DC	0.0317197
574	rno-miR-207	Maf	Aoc3	0.951886	Pearson	0.012577	0.924148	Pearson	0.0247901	0.889718	Pearson	0.00878626
575	rno-miR-207	Maf	Aqp1	0.951886	Pearson	0.012577	0.963899	Pearson	0.00818913	0.996123	DC	0.0104893
576	rno-miR-207	Maf	B3galt5	0.951886	Pearson	0.012577	0.967005	Pearson	0.00715885	0.88139	DC	0.00638146
577	rno-miR-207	Maf	Bcap29	0.951886	Pearson	0.012577	0.934531	Pearson	0.01991	0.999875	DC	1.17213e-08
578	rno-miR-207	Maf	Bmpr2	0.951886	Pearson	0.012577	0.944636	Pearson	0.0155075	0.973897	Pearson	0.0296363
579	rno-miR-207	Maf	Cacna1d	0.951886	Pearson	0.012577	0.950862	Pearson	0.0129789	0.927812	Pearson	0.0230289
580	rno-miR-207	Maf	Cast	0.951886	Pearson	0.012577	0.942202	Pearson	0.016535	0.911241	Pearson	0.0313172
581	rno-miR-207	Maf	Ccdc50	0.951886	Pearson	0.012577	0.953475	Pearson	0.0119623	0.932963	Pearson	0.0206249
582	rno-miR-207	Maf	Cd276	0.951886	Pearson	0.012577	0.925085	Pearson	0.0243359	0.880862	Pearson	0.0484719
583	rno-miR-207	Maf	Cd44	0.951886	Pearson	0.012577	0.921401	Pearson	0.0261379	0.899804	DC	0.00727791
584	rno-miR-207	Maf	Cdc27	0.951886	Pearson	0.012577	0.954215	Pearson	0.011679	0.999866	DC	1.34015e-08
585	rno-miR-207	Maf	Cdk5r1	0.951886	Pearson	0.012577	0.951308	Pearson	0.0128031	0.928464	Pearson	0.02272
586	rno-miR-207	Maf	Cdkn1b	0.951886	Pearson	0.012577	0.940362	Pearson	0.0173258	0.907744	Pearson	0.0331684
587	rno-miR-207	Maf	Cdr2	0.951886	Pearson	0.012577	0.943669	Pearson	0.015913	0.913447	DC	0.0496101
588	rno-miR-207	Maf	Cds1	0.951886	Pearson	0.012577	0.94384	Pearson	0.0158411	0.968276	DC	0.000746811
589	rno-miR-207	Maf	Cish	0.951886	Pearson	0.012577	0.919025	Pearson	0.027322	0.99183	DC	4.99228e-05
590	rno-miR-207	Maf	Cngb1	0.951886	Pearson	0.012577	0.954123	Pearson	0.0117141	0.934151	Pearson	0.0142307
591	rno-miR-207	Maf	Col11a2	0.951886	Pearson	0.012577	0.948034	Pearson	0.014109	0.921688	Pearson	0.00454121
592	rno-miR-207	Maf	Col9a1	0.951886	Pearson	0.012577	0.96102	Pearson	0.00918411	0.949871	Pearson	0.000817128
593	rno-miR-207	Maf	Cplx2	0.951886	Pearson	0.012577	0.950792	Pearson	0.0130062	0.927386	Pearson	0.0232314
594	rno-miR-207	Maf	Crebbp	0.951886	Pearson	0.012577	0.942055	Pearson	0.0165979	0.910438	Pearson	0.0317391
595	rno-miR-207	Maf	Creld2	0.951886	Pearson	0.012577	0.938954	Pearson	0.017939	0.904782	Pearson	0.0347623
596	rno-miR-207	Maf	Cxcl12	0.951886	Pearson	0.012577	0.948623	Pearson	0.0138713	0.923133	Pearson	0.0252855
597	rno-miR-207	Maf	Cyfip2	0.951886	Pearson	0.012577	0.942141	Pearson	0.0165608	0.999981	DC	0.0316989
598	rno-miR-207	Maf	Dcdc5	0.951886	Pearson	0.012577	0.948876	Pearson	0.0137693	0.98172	Pearson	0.0252169
599	rno-miR-207	Maf	Dclk1	0.951886	Pearson	0.012577	0.931372	Pearson	0.0213581	0.891103	Pearson	0.042426
600	rno-miR-207	Maf	Dhcr24	0.951886	Pearson	0.012577	0.944075	Pearson	0.0157423	0.914241	Pearson	0.0297568
601	rno-miR-207	Maf	Dnm1l	0.951886	Pearson	0.012577	0.953083	Pearson	0.012113	0.843187	Pearson	0.0210602
602	rno-miR-207	Maf	Duox1	0.951886	Pearson	0.012577	0.940573	Pearson	0.0172345	0.879392	DC	0.0332022
603	rno-miR-207	Maf	Dusp6	0.951886	Pearson	0.012577	0.941902	Pearson	0.0166631	0.910214	Pearson	0.0318571
604	rno-miR-207	Maf	Echdc2	0.951886	Pearson	0.012577	0.947445	Pearson	0.0143481	0.920799	Pearson	0.0264365
605	rno-miR-207	Maf	Eif4a1	0.951886	Pearson	0.012577	0.935653	Pearson	0.019404	0.999795	Pearson	0.0379195
606	rno-miR-207	Maf	Eif5	0.951886	Pearson	0.012577	0.939702	Pearson	0.0176126	0.999965	DC	0.0340079
607	rno-miR-207	Maf	Elovl6	0.951886	Pearson	0.012577	0.949113	Pearson	0.0136743	0.92395	Pearson	0.0248865
608	rno-miR-207	Maf	Emp1	0.951886	Pearson	0.012577	0.930399	Pearson	0.021811	0.889799	Pearson	0.0431818
609	rno-miR-207	Maf	En1	0.951886	Pearson	0.012577	0.939606	Pearson	0.0176542	0.750174	Pearson	0.0341378
610	rno-miR-207	Maf	Fbn2	0.951886	Pearson	0.012577	0.94763	Pearson	0.0142729	0.999797	Pearson	0.0264557
611	rno-miR-207	Maf	Fcgr2b	0.951886	Pearson	0.012577	0.935351	Pearson	0.0195397	0.898319	Pearson	0.038323
612	rno-miR-207	Maf	Fcgr3a	0.951886	Pearson	0.012577	0.933342	Pearson	0.0204514	0.894021	Pearson	0.0407508
613	rno-miR-207	Maf	Gja4	0.951886	Pearson	0.012577	0.936488	Pearson	0.01903	0.900289	Pearson	0.0372257
614	rno-miR-207	Maf	Grm5	0.951886	Pearson	0.012577	0.945772	Pearson	0.0150351	0.999863	Pearson	1.40889e-08
615	rno-miR-207	Maf	Gspt1	0.951886	Pearson	0.012577	0.940545	Pearson	0.0172466	0.99766	Pearson	0.0332055
616	rno-miR-207	Maf	Hcn1	0.951886	Pearson	0.012577	0.943021	Pearson	0.0161869	0.980553	DC	0.000281806
617	rno-miR-207	Maf	Hmgcs2	0.951886	Pearson	0.012577	0.947118	Pearson	0.0144819	0.920085	Pearson	0.0267916
618	rno-miR-207	Maf	Hmgxb4	0.951886	Pearson	0.012577	0.945995	Pearson	0.0149428	0.997422	DC	4.98221e-06
619	rno-miR-207	Maf	Hnrnpa3	0.951886	Pearson	0.012577	0.946199	Pearson	0.0148589	0.917904	DC	1.31805e-07
620	rno-miR-207	Maf	Htatip2	0.951886	Pearson	0.012577	0.937734	Pearson	0.018476	0.902507	Pearson	0.0360031
621	rno-miR-207	Maf	Ipo5	0.951886	Pearson	0.012577	0.938106	Pearson	0.0183121	0.903187	Pearson	0.0356308
622	rno-miR-207	Maf	Itpr2	0.951886	Pearson	0.012577	0.940835	Pearson	0.0171214	0.90812	Pearson	0.0329678
623	rno-miR-207	Maf	Kcnj9	0.951886	Pearson	0.012577	0.946839	Pearson	0.0145959	0.91943	DC	0.0271192
624	rno-miR-207	Maf	Kcnma1	0.951886	Pearson	0.012577	0.944908	Pearson	0.0153936	0.915792	Pearson	0.0289599
625	rno-miR-207	Maf	Kif5a	0.951886	Pearson	0.012577	0.94506	Pearson	0.0153304	0.916084	Pearson	0.0288108
626	rno-miR-207	Maf	Krt15	0.951886	Pearson	0.012577	0.933099	Pearson	0.0205623	0.816043	DC	0.023824
627	rno-miR-207	Maf	Limd1	0.951886	Pearson	0.012577	0.940514	Pearson	0.0172601	0.907589	DC	0.0332508
628	rno-miR-207	Maf	Lmna	0.951886	Pearson	0.012577	0.937509	Pearson	0.0185758	0.996099	Pearson	0.0361313
629	rno-miR-207	Maf	Lmo2	0.951886	Pearson	0.012577	0.940053	Pearson	0.0174597	0.906739	Pearson	0.0337066
630	rno-miR-207	Maf	Lmtk2	0.951886	Pearson	0.012577	0.941473	Pearson	0.0168468	0.909483	Pearson	0.0322434
631	rno-miR-207	Maf	Map1b	0.951886	Pearson	0.012577	0.943728	Pearson	0.0158881	0.913587	Pearson	0.030095
632	rno-miR-207	Maf	Mapk10	0.951886	Pearson	0.012577	0.944517	Pearson	0.0155568	0.915035	Pearson	0.0293481
633	rno-miR-207	Maf	Mapk14	0.951886	Pearson	0.012577	0.938506	Pearson	0.0181357	0.903916	Pearson	0.035233
634	rno-miR-207	Maf	Mapkapk3	0.951886	Pearson	0.012577	0.937102	Pearson	0.0187565	0.901413	Pearson	0.0366045
635	rno-miR-207	Maf	Mgll	0.951886	Pearson	0.012577	0.946567	Pearson	0.0147074	0.918771	Pearson	0.0274498
636	rno-miR-207	Maf	Mina	0.951886	Pearson	0.012577	0.940267	Pearson	0.0173671	0.992244	Pearson	0.0334793
637	rno-miR-207	Maf	Myo6	0.951886	Pearson	0.012577	0.942953	Pearson	0.0162156	0.998921	Pearson	8.72259e-07
638	rno-miR-207	Maf	Nfkbie	0.951886	Pearson	0.012577	0.940542	Pearson	0.0172478	0.907624	Pearson	0.0332321
639	rno-miR-207	Maf	Ngfr	0.951886	Pearson	0.012577	0.938295	Pearson	0.0182286	0.903677	Pearson	0.0353631
640	rno-miR-207	Maf	Nphs1	0.951886	Pearson	0.012577	0.944779	Pearson	0.0154475	0.915561	Pearson	0.0290786
641	rno-miR-207	Maf	Nrp1	0.951886	Pearson	0.012577	0.944144	Pearson	0.0157132	0.914334	Pearson	0.0297088
642	rno-miR-207	Maf	Odz4	0.951886	Pearson	0.012577	0.941907	Pearson	0.016661	0.910022	Pearson	0.0227914
643	rno-miR-207	Maf	Omg	0.951886	Pearson	0.012577	0.943981	Pearson	0.0157818	0.91391	Pearson	0.0299276
644	rno-miR-207	Maf	Pacsin1	0.951886	Pearson	0.012577	0.944128	Pearson	0.0157201	0.914187	Pearson	0.0297846
645	rno-miR-207	Maf	Pak1ip1	0.951886	Pearson	0.012577	0.940841	Pearson	0.0171188	0.99982	DC	2.42747e-08
646	rno-miR-207	Maf	Panx1	0.951886	Pearson	0.012577	0.938794	Pearson	0.0180094	0.904452	Pearson	0.0349417
647	rno-miR-207	Maf	Pappa	0.951886	Pearson	0.012577	0.945329	Pearson	0.0152187	0.916552	DC	0.0285723
648	rno-miR-207	Maf	Pcdh7	0.951886	Pearson	0.012577	0.948735	Pearson	0.0138262	0.92303	Pearson	0.025336
649	rno-miR-207	Maf	Pcdha4	0.951886	Pearson	0.012577	0.94424	Pearson	0.015673	0.914384	DC	2.18021e-08
650	rno-miR-207	Maf	Pdpn	0.951886	Pearson	0.012577	0.937773	Pearson	0.0184591	0.902674	DC	0.0359116
651	rno-miR-207	Maf	Pds5b	0.951886	Pearson	0.012577	0.943473	Pearson	0.0159955	0.912984	Pearson	1.50894e-08
652	rno-miR-207	Maf	Pik3r3	0.951886	Pearson	0.012577	0.944539	Pearson	0.0155479	0.985974	Pearson	0.000146854
653	rno-miR-207	Maf	Pla2g5	0.951886	Pearson	0.012577	0.944786	Pearson	0.0154446	0.915526	Pearson	0.0290961
654	rno-miR-207	Maf	Plekha5	0.951886	Pearson	0.012577	0.944217	Pearson	0.0156827	0.99399	Pearson	0.0296854
655	rno-miR-207	Maf	Plxna2	0.951886	Pearson	0.012577	0.944178	Pearson	0.0156989	0.914407	Pearson	0.0296712
656	rno-miR-207	Maf	Pold4	0.951886	Pearson	0.012577	0.940749	Pearson	0.0171583	0.814935	DC	0.0330225
657	rno-miR-207	Maf	Pou4f1	0.951886	Pearson	0.012577	0.945419	Pearson	0.0151813	0.916729	DC	0.0484208
658	rno-miR-207	Maf	Ppp1r9a	0.951886	Pearson	0.012577	0.945878	Pearson	0.0149913	0.895296	Pearson	0.0280607
659	rno-miR-207	Maf	Prox1	0.951886	Pearson	0.012577	0.94358	Pearson	0.0159505	0.913182	Pearson	0.0303047
660	rno-miR-207	Maf	Ptpn11	0.951886	Pearson	0.012577	0.944905	Pearson	0.0153949	0.91563	Pearson	0.0290433
661	rno-miR-207	Maf	Ptpre	0.951886	Pearson	0.012577	0.943329	Pearson	0.0160563	0.912741	Pearson	0.0305341
662	rno-miR-207	Maf	Ptprt	0.951886	Pearson	0.012577	0.942887	Pearson	0.0162435	0.911922	DC	0.0309606
663	rno-miR-207	Maf	PVR	0.951886	Pearson	0.012577	0.940092	Pearson	0.0174427	0.906736	Pearson	0.0337081
664	rno-miR-207	Maf	Rab3gap2	0.951886	Pearson	0.012577	0.946731	Pearson	0.01464	0.925981	DC	0.027244
665	rno-miR-207	Maf	Rhob	0.951886	Pearson	0.012577	0.939166	Pearson	0.0178464	0.905121	Pearson	0.034579
666	rno-miR-207	Maf	Rictor	0.951886	Pearson	0.012577	0.94438	Pearson	0.0156144	0.988765	DC	0.0295298
667	rno-miR-207	Maf	Rims1	0.951886	Pearson	0.012577	0.944552	Pearson	0.0155426	0.915114	Pearson	0.0293077
668	rno-miR-207	Maf	Robo2	0.951886	Pearson	0.012577	0.941618	Pearson	0.0167848	0.909617	Pearson	0.0321727
669	rno-miR-207	Maf	Samd12	0.951886	Pearson	0.012577	0.942765	Pearson	0.0162952	0.977223	DC	0.0310758
670	rno-miR-207	Maf	Sarm1	0.951886	Pearson	0.012577	0.94222	Pearson	0.0165271	0.981727	Pearson	0.031605
671	rno-miR-207	Maf	Scarb2	0.951886	Pearson	0.012577	0.939125	Pearson	0.0178644	0.90502	Pearson	0.0346336
672	rno-miR-207	Maf	Sec16b	0.951886	Pearson	0.012577	0.936525	Pearson	0.0190135	0.771939	DC	0.0371441
673	rno-miR-207	Maf	Sec22b	0.951886	Pearson	0.012577	0.940738	Pearson	0.0171634	0.999384	DC	2.84675e-07
674	rno-miR-207	Maf	Setd5	0.951886	Pearson	0.012577	0.941706	Pearson	0.0167471	0.909681	Pearson	0.0321387
675	rno-miR-207	Maf	Sfxn5	0.951886	Pearson	0.012577	0.943979	Pearson	0.0157827	0.914001	Pearson	0.0298808
676	rno-miR-207	Maf	Sgtb	0.951886	Pearson	0.012577	0.943548	Pearson	0.0159638	0.913212	Pearson	0.0302893
677	rno-miR-207	Maf	Slc12a2	0.951886	Pearson	0.012577	0.944052	Pearson	0.0157519	0.914053	Pearson	1.26585e-08
678	rno-miR-207	Maf	Slc30a1	0.951886	Pearson	0.012577	0.939263	Pearson	0.017804	0.905288	Pearson	0.0344887
679	rno-miR-207	Maf	Slc38a3	0.951886	Pearson	0.012577	0.942188	Pearson	0.016541	0.964614	DC	0.000928063
680	rno-miR-207	Maf	Slc43a2	0.951886	Pearson	0.012577	0.942338	Pearson	0.0164769	0.91094	Pearson	0.0314752
681	rno-miR-207	Maf	Slc4a10	0.951886	Pearson	0.012577	0.943984	Pearson	0.0157804	0.914	DC	0.0298811
682	rno-miR-207	Maf	Slc8a1	0.951886	Pearson	0.012577	0.943627	Pearson	0.0159307	0.913257	DC	0.0302656
683	rno-miR-207	Maf	Snai1	0.951886	Pearson	0.012577	0.940944	Pearson	0.0170745	0.908355	Pearson	0.0328426
684	rno-miR-207	Maf	Sorcs3	0.951886	Pearson	0.012577	0.945368	Pearson	0.0152026	0.897383	Pearson	0.00762751
685	rno-miR-207	Maf	Spon1	0.951886	Pearson	0.012577	0.942111	Pearson	0.0165736	0.9946	DC	0.0317433
686	rno-miR-207	Maf	Sptb	0.951886	Pearson	0.012577	0.942353	Pearson	0.0164705	0.814163	DC	0.024297
687	rno-miR-207	Maf	St3gal1	0.951886	Pearson	0.012577	0.942659	Pearson	0.0163404	0.999936	DC	0.031187
688	rno-miR-207	Maf	Syne1	0.951886	Pearson	0.012577	0.941872	Pearson	0.0166759	0.910085	Pearson	0.0319252
689	rno-miR-207	Maf	Synj2bp	0.951886	Pearson	0.012577	0.942804	Pearson	0.0162788	0.911844	Pearson	0.0310017
690	rno-miR-207	Maf	Tap1	0.951886	Pearson	0.012577	0.933978	Pearson	0.0201613	0.895822	Pearson	0.0397278
691	rno-miR-207	Maf	Tapbp	0.951886	Pearson	0.012577	0.940555	Pearson	0.0172423	0.907651	Pearson	0.033218
692	rno-miR-207	Maf	Tbc1d5	0.951886	Pearson	0.012577	0.942339	Pearson	0.0164767	0.910911	DC	1.48705e-05
693	rno-miR-207	Maf	Tgfa	0.951886	Pearson	0.012577	0.940934	Pearson	0.0170788	0.908373	Pearson	2.08011e-08
694	rno-miR-207	Maf	Tgfbr1	0.951886	Pearson	0.012577	0.941246	Pearson	0.0169445	0.76812	DC	0.0325397
695	rno-miR-207	Maf	Thrap3	0.951886	Pearson	0.012577	0.943275	Pearson	0.0160791	0.912612	DC	0.0306012
696	rno-miR-207	Maf	Thumpd1	0.951886	Pearson	0.012577	0.94226	Pearson	0.01651	0.910777	Pearson	0.00052513
697	rno-miR-207	Maf	Trib3	0.951886	Pearson	0.012577	0.93778	Pearson	0.0184557	0.902633	Pearson	0.0359341
698	rno-miR-207	Maf	Trim44	0.951886	Pearson	0.012577	0.943851	Pearson	0.0158365	0.913776	Pearson	0.0299971
699	rno-miR-207	Maf	Usp6nl	0.951886	Pearson	0.012577	0.939773	Pearson	0.0175818	0.906228	Pearson	0.0339815
700	rno-miR-207	Maf	Vangl1	0.951886	Pearson	0.012577	0.940812	Pearson	0.0171315	0.992472	Pearson	0.032957
701	rno-miR-207	Maf	Wisp1	0.951886	Pearson	0.012577	0.945255	Pearson	0.0152492	0.837482	Pearson	0.028657
702	rno-miR-207	Maf	Zbtb1	0.951886	Pearson	0.012577	0.940722	Pearson	0.0171701	0.946453	Pearson	0.0330442
703	rno-miR-207	Maf	Zdhhc12	0.951886	Pearson	0.012577	0.940581	Pearson	0.0172313	0.732717	Pearson	0.0488063
704	rno-miR-207	Maf	Zfp91	0.951886	Pearson	0.012577	0.940323	Pearson	0.0173429	0.907269	DC	6.9078e-07
705	rno-miR-207	Nptx1	Arhgef9	0.959159	Pearson	0.0098469	0.949054	Pearson	0.0136976	0.830285	DC	0.0203804
706	rno-miR-207	Nr2c2	Crebbp	0.956165	Pearson	0.0109441	0.942055	Pearson	0.0165979	0.997517	Pearson	0.00014846
707	rno-miR-207	Rnf138	Creld2	0.965498	Pearson	0.00765325	0.938954	Pearson	0.017939	0.98349	DC	0.0103868
708	rno-miR-21	Foxp1	St6galnac3	0.984028	Pearson	0.00241727	0.959259	DC	0.0341252	0.989965	Pearson	0.00120494
709	rno-miR-21	Gnb1	Arf4	0.99316	DC	0.00197618	0.947262	Pearson	0.0144228	0.905083	Pearson	0.0345996
710	rno-miR-21	Gnb1	Rpl15	0.99316	Pearson	0.000678315	0.95977	Pearson	0.00962765	0.922174	Pearson	0.0257563
711	rno-miR-21	Maf	Acsl1	0.9866	Pearson	0.00185838	0.966686	Pearson	0.00726255	0.929106	Pearson	0.022417
712	rno-miR-21	Maf	Agpat5	0.9866	Pearson	0.00185838	0.75381	DC	0.0417269	0.973515	DC	0.0051536
713	rno-miR-21	Maf	Akap2	0.9866	Pearson	0.00185838	0.968478	Pearson	0.00668644	0.987115	DC	0.024816
714	rno-miR-21	Maf	Ank3	0.9866	Pearson	0.00185838	0.96095	Pearson	0.00920879	0.95559	Pearson	0.00145729
715	rno-miR-21	Maf	Aprt	0.9866	Pearson	0.00185838	0.942704	Pearson	0.0163212	0.883708	Pearson	0.0467665
716	rno-miR-21	Maf	Arf4	0.9866	Pearson	0.00185838	0.947262	Pearson	0.0144228	0.890034	Pearson	0.043045
717	rno-miR-21	Maf	Arhgap26	0.9866	Pearson	0.00185838	0.983839	Pearson	0.00246021	0.948511	DC	3.33216e-10
718	rno-miR-21	Maf	Brd1	0.9866	Pearson	0.00185838	0.992569	DC	4.13167e-05	0.738897	DC	0.0466809
719	rno-miR-21	Maf	Ccdc50	0.9866	Pearson	0.00185838	0.975343	DC	5.65887e-06	0.932963	Pearson	0.0206249
720	rno-miR-21	Maf	Cd44	0.9866	Pearson	0.00185838	0.936471	DC	0.00513003	0.899804	DC	0.00727791
721	rno-miR-21	Maf	Cdk5r1	0.9866	Pearson	0.00185838	0.972632	DC	1.10083e-05	0.928464	Pearson	0.02272
722	rno-miR-21	Maf	Cdkn1b	0.9866	Pearson	0.00185838	0.959471	Pearson	0.00973458	0.907744	Pearson	0.0331684
723	rno-miR-21	Maf	Cxcl12	0.9866	Pearson	0.00185838	0.969316	Pearson	0.00642231	0.923133	Pearson	0.0252855
724	rno-miR-21	Maf	Dclk1	0.9866	Pearson	0.00185838	0.901942	Pearson	0.0143052	0.891103	Pearson	0.042426
725	rno-miR-21	Maf	Dhcr24	0.9866	Pearson	0.00185838	0.930745	Pearson	0.00831211	0.914241	Pearson	0.0297568
726	rno-miR-21	Maf	Dnm1l	0.9866	Pearson	0.00185838	0.956795	Pearson	0.00481006	0.843187	DC	0.0210602
727	rno-miR-21	Maf	Eif5	0.9866	Pearson	0.00185838	0.958183	Pearson	0.0102005	0.999965	DC	9.19994e-10
728	rno-miR-21	Maf	Epha4	0.9866	Pearson	0.00185838	0.965627	Pearson	0.00761054	0.999229	Pearson	0.0278958
729	rno-miR-21	Maf	Fam129b	0.9866	Pearson	0.00185838	0.951926	Pearson	0.0125614	0.897076	Pearson	0.0390199
730	rno-miR-21	Maf	Fubp1	0.9866	Pearson	0.00185838	0.959832	Pearson	0.00960541	0.908492	Pearson	0.0327693
731	rno-miR-21	Maf	Galk2	0.9866	Pearson	0.00185838	0.954257	Pearson	0.0116631	0.900491	Pearson	0.0371139
732	rno-miR-21	Maf	Glipr1	0.9866	Pearson	0.00185838	0.729436	Pearson	0.0112175	0.902747	Pearson	0.0358714
733	rno-miR-21	Maf	Gng12	0.9866	Pearson	0.00185838	0.97833	Pearson	0.0100994	0.90666	Pearson	0.0337487
734	rno-miR-21	Maf	Gucy1a3	0.9866	Pearson	0.00185838	0.963088	Pearson	0.00846587	0.999828	Pearson	2.22655e-08
735	rno-miR-21	Maf	Hk2	0.9866	Pearson	0.00185838	0.96308	Pearson	0.00846859	0.999771	Pearson	3.92181e-08
736	rno-miR-21	Maf	Hmox1	0.9866	Pearson	0.00185838	0.920561	Pearson	0.0265548	0.815756	DC	0.0238958
737	rno-miR-21	Maf	Hnrnpa3	0.9866	Pearson	0.00185838	0.965692	Pearson	0.00758891	0.917904	Pearson	0.0278867
738	rno-miR-21	Maf	Hpcal4	0.9866	Pearson	0.00185838	0.966033	Pearson	0.0074766	0.918272	DC	1.49758e-08
739	rno-miR-21	Maf	Ipmk	0.9866	Pearson	0.00185838	0.822181	DC	0.0223092	0.912641	DC	0.000877355
740	rno-miR-21	Maf	Itpr1	0.9866	Pearson	0.00185838	0.967721	Pearson	0.00692801	0.920812	Pearson	0.00977539
741	rno-miR-21	Maf	Kcnc1	0.9866	Pearson	0.00185838	0.961991	Pearson	0.00884445	0.911992	DC	1.88157e-08
742	rno-miR-21	Maf	Kcnma1	0.9866	Pearson	0.00185838	0.964533	Pearson	0.00797518	0.915792	Pearson	0.0289599
743	rno-miR-21	Maf	Mapk14	0.9866	Pearson	0.00185838	0.956594	Pearson	0.0107849	0.903916	Pearson	0.035233
744	rno-miR-21	Maf	Mfsd6	0.9866	Pearson	0.00185838	0.96147	Pearson	0.00902633	0.910964	Pearson	0.0314628
745	rno-miR-21	Maf	Mmp14	0.9866	Pearson	0.00185838	0.958281	Pearson	0.0101646	0.906321	Pearson	3.98301e-08
746	rno-miR-21	Maf	N4bp2l1	0.9866	Pearson	0.00185838	0.964422	Pearson	0.00801257	0.915629	Pearson	0.0290433
747	rno-miR-21	Maf	Nfkbie	0.9866	Pearson	0.00185838	0.959111	Pearson	0.00986423	0.907624	Pearson	0.0332321
748	rno-miR-21	Maf	Odc1	0.9866	Pearson	0.00185838	0.956131	Pearson	0.0109569	0.903224	Pearson	0.0356107
749	rno-miR-21	Maf	Pacsin1	0.9866	Pearson	0.00185838	0.96341	Pearson	0.00835561	0.999862	Pearson	1.4279e-08
750	rno-miR-21	Maf	Pappa	0.9866	Pearson	0.00185838	0.965006	Pearson	0.00781686	0.765863	DC	0.0285723
751	rno-miR-21	Maf	Pcdh7	0.9866	Pearson	0.00185838	0.82387	DC	0.0219003	0.964853	Pearson	0.000915606
752	rno-miR-21	Maf	Ppp3ca	0.9866	Pearson	0.00185838	0.960167	Pearson	0.0094861	0.909279	Pearson	0.0323516
753	rno-miR-21	Maf	Ptprt	0.9866	Pearson	0.00185838	0.961952	Pearson	0.00885819	0.998565	Pearson	1.54422e-06
754	rno-miR-21	Maf	PVR	0.9866	Pearson	0.00185838	0.958473	Pearson	0.0100951	0.906736	Pearson	0.0337081
755	rno-miR-21	Maf	Rcan1	0.9866	Pearson	0.00185838	0.957452	Pearson	0.0104681	0.905163	Pearson	0.0345558
756	rno-miR-21	Maf	Rhob	0.9866	Pearson	0.00185838	0.957425	Pearson	0.0104778	0.905121	Pearson	0.034579
757	rno-miR-21	Maf	Rimbp2	0.9866	Pearson	0.00185838	0.960585	DC	0.0275361	0.9098	Pearson	0.0320759
758	rno-miR-21	Maf	Robo2	0.9866	Pearson	0.00185838	0.960461	Pearson	0.00938172	0.909617	Pearson	0.0321727
759	rno-miR-21	Maf	Rpl15	0.9866	Pearson	0.00185838	0.95977	Pearson	0.00962765	0.992379	Pearson	4.34527e-05
760	rno-miR-21	Maf	Samd12	0.9866	Pearson	0.00185838	0.961815	Pearson	0.0089058	0.977223	Pearson	0.000386131
761	rno-miR-21	Maf	Sarm1	0.9866	Pearson	0.00185838	0.77668	Pearson	0.00913721	0.981727	Pearson	0.000248896
762	rno-miR-21	Maf	Shc3	0.9866	Pearson	0.00185838	0.990078	Pearson	0.0105233	0.751489	Pearson	0.034688
763	rno-miR-21	Maf	Slc4a10	0.9866	Pearson	0.00185838	0.991588	DC	5.29281e-05	0.744108	Pearson	0.0449216
764	rno-miR-21	Maf	Slc4a7	0.9866	Pearson	0.00185838	0.966459	Pearson	0.00733655	0.997067	DC	6.44376e-06
765	rno-miR-21	Maf	Sox5	0.9866	Pearson	0.00185838	0.962798	DC	8.44275e-05	0.91315	Pearson	0.0303215
766	rno-miR-21	Maf	Sox6	0.9866	Pearson	0.00185838	0.959677	Pearson	0.00966083	0.989303	Pearson	0.0327926
767	rno-miR-21	Maf	Sptb	0.9866	Pearson	0.00185838	0.96134	Pearson	0.00907177	0.814163	Pearson	0.024297
768	rno-miR-21	Maf	Syt1	0.9866	Pearson	0.00185838	0.962335	DC	0.00525519	0.912428	Pearson	0.030697
769	rno-miR-21	Maf	Tgfbr1	0.9866	Pearson	0.00185838	0.959987	DC	0.00014358	0.76812	Pearson	0.0372094
770	rno-miR-21	Maf	Wdr78	0.9866	Pearson	0.00185838	0.962446	Pearson	0.00868685	0.999897	DC	7.96379e-09
771	rno-miR-21	Maf	Wisp1	0.9866	Pearson	0.00185838	0.964888	Pearson	0.00785612	0.916386	DC	0.028657
772	rno-miR-21	Maf	Xkr6	0.9866	Pearson	0.00185838	0.9629	Pearson	0.0085304	0.913391	DC	9.30951e-09
773	rno-miR-21	Maf	Zbtb38	0.9866	Pearson	0.00185838	0.964113	Pearson	0.00811692	0.923153	Pearson	0.0292559
774	rno-miR-21	Maf	Zdhhc17	0.9866	Pearson	0.00185838	0.962815	Pearson	0.00855954	0.913193	Pearson	0.030299
775	rno-miR-21	Tp53	Dnm1l	0.883419	Pearson	0.0469389	0.974708	Pearson	0.00481006	0.956911	Pearson	0.00772175
776	rno-miR-21	Tp53	Hk2	0.883419	Pearson	4.88498e-15	0.96308	Pearson	0.00846859	0.976683	Pearson	0.00425916
777	rno-miR-21	Tp53	Mmp14	1	Pearson	0.0469389	0.958281	Pearson	0.0101646	0.980319	Pearson	0.00330451
778	rno-miR-214	Creb1	Aatf	0.869336	DC	0.0122471	0.853692	DC	0.0152716	0.998443	DC	1.81708e-06
779	rno-miR-214	Creb1	Ank3	0.869336	DC	0.0122471	0.975582	Pearson	0.00456342	0.932327	DC	0.00335725
780	rno-miR-214	Creb1	Anp32a	0.869336	DC	0.0122471	0.981336	Pearson	0.00305238	0.984086	DC	0.000188943
781	rno-miR-214	Creb1	Arf4	0.869336	DC	0.0122471	0.965012	Pearson	0.00781497	0.996717	DC	8.0742e-06
782	rno-miR-214	Creb1	Asns	0.869336	DC	0.0122471	0.937426	Pearson	0.0186124	0.914217	Pearson	0.0297694
783	rno-miR-214	Creb1	Cdc27	0.869336	DC	0.0122471	0.98622	Pearson	0.00193788	0.9962	DC	1.0819e-05
784	rno-miR-214	Creb1	Cds1	0.869336	DC	0.0122471	0.977237	Pearson	0.00410848	0.978714	DC	0.000337419
785	rno-miR-214	Creb1	Chac1	0.869336	DC	0.0122471	0.970378	Pearson	0.00609287	0.987973	DC	0.000108055
786	rno-miR-214	Creb1	Cnr1	0.869336	DC	0.0122471	0.983925	Pearson	0.0024406	0.742809	DC	0.0453572
787	rno-miR-214	Creb1	Col23a1	0.869336	DC	0.0122471	0.842717	Pearson	0.00316043	0.995933	DC	1.23897e-05
788	rno-miR-214	Creb1	Col9a3	0.869336	DC	0.0122471	0.980101	Pearson	0.00335959	0.998832	DC	1.02345e-06
789	rno-miR-214	Creb1	Csrp2	0.869336	DC	0.0122471	0.976693	Pearson	0.00425636	0.983373	DC	0.000206194
790	rno-miR-214	Creb1	Cyfip2	0.869336	DC	0.0122471	0.975659	Pearson	0.00454189	0.997038	DC	6.57356e-06
791	rno-miR-214	Creb1	Dclk2	0.869336	DC	0.0122471	0.979736	Pearson	0.00345229	0.998127	DC	2.63084e-06
792	rno-miR-214	Creb1	Dph1	0.869336	DC	0.0122471	0.972976	Pearson	0.0053113	0.996826	DC	7.54617e-06
793	rno-miR-214	Creb1	Emp1	0.869336	DC	0.0122471	0.964662	Pearson	0.00793213	0.753134	DC	0.041946
794	rno-miR-214	Creb1	Gnao1	0.869336	DC	0.0122471	0.980804	Pearson	0.00318338	0.737568	DC	0.0471345
795	rno-miR-214	Creb1	Hk2	0.869336	DC	0.0122471	0.977208	Pearson	0.00411642	0.998776	DC	1.12238e-06
796	rno-miR-214	Creb1	Ipmk	0.869336	DC	0.0122471	0.976726	Pearson	0.00424735	0.976409	DC	0.000414118
797	rno-miR-214	Creb1	Itpr1	0.869336	DC	0.0122471	0.980656	Pearson	0.00322019	0.901781	DC	0.00699832
798	rno-miR-214	Creb1	Kcnc1	0.869336	DC	0.0122471	0.976392	Pearson	0.00433901	0.996072	DC	1.15545e-05
799	rno-miR-214	Creb1	Kcnj12	0.869336	DC	0.0122471	0.980551	Pearson	0.00324657	0.823691	DC	0.0219435
800	rno-miR-214	Creb1	Limd1	0.869336	DC	0.0122471	0.974205	Pearson	0.00495402	0.879315	DC	0.0104842
801	rno-miR-214	Creb1	Lpgat1	0.869336	DC	0.0122471	0.978743	Pearson	0.00370853	0.99693	DC	7.06048e-06
802	rno-miR-214	Creb1	Map1a	0.869336	DC	0.0122471	0.975052	Pearson	0.00471248	0.991065	DC	5.96968e-05
803	rno-miR-214	Creb1	Mgll	0.869336	DC	0.0122471	0.979625	Pearson	0.00348059	0.998093	DC	2.72618e-06
804	rno-miR-214	Creb1	Nap1l1	0.869336	DC	0.0122471	0.975003	Pearson	0.00472633	0.998399	DC	1.92113e-06
805	rno-miR-214	Creb1	Nek7	0.869336	DC	0.0122471	0.978275	Pearson	0.00383136	0.999694	DC	7.00581e-08
806	rno-miR-214	Creb1	Nes	0.869336	DC	0.0122471	0.955897	Pearson	0.0110444	0.88946	Pearson	7.36572e-06
807	rno-miR-214	Creb1	Nrip1	0.869336	DC	0.0122471	0.980872	Pearson	0.00316667	0.914472	DC	0.00532983
808	rno-miR-214	Creb1	Pcdh7	0.869336	DC	0.0122471	0.981637	DC	0.0014077	0.975763	DC	0.000436999
809	rno-miR-214	Creb1	Pde10a	0.869336	DC	0.0122471	0.975805	Pearson	0.00450141	0.988048	DC	0.000106715
810	rno-miR-214	Creb1	Plekha5	0.869336	DC	0.0122471	0.97756	Pearson	0.00402175	0.998868	DC	9.60862e-07
811	rno-miR-214	Creb1	Prkce	0.869336	DC	0.0122471	0.975934	Pearson	0.00446535	0.990316	DC	7.01065e-05
812	rno-miR-214	Creb1	Rapgef2	0.869336	DC	0.0122471	0.978171	Pearson	0.00385897	0.999996	DC	1.18372e-11
813	rno-miR-214	Creb1	Rpl31	0.869336	DC	0.0122471	0.842847	Pearson	0.00482528	0.995968	DC	1.2176e-05
814	rno-miR-214	Creb1	Samd12	0.869336	DC	0.0122471	0.976263	Pearson	0.00437429	0.986264	DC	0.000140861
815	rno-miR-214	Creb1	Samd8	0.869336	DC	0.0122471	0.975943	Pearson	0.00446297	0.996004	DC	1.1958e-05
816	rno-miR-214	Creb1	Sec16b	0.869336	DC	0.0122471	0.991128	Pearson	0.00606405	0.795957	DC	0.0291014
817	rno-miR-214	Creb1	Slc12a2	0.869336	DC	0.0122471	0.843793	Pearson	0.00406695	0.99622	DC	1.07047e-05
818	rno-miR-214	Creb1	Slc4a7	0.869336	DC	0.0122471	0.870793	Pearson	0.00345872	0.999984	DC	2.03992e-10
819	rno-miR-214	Creb1	Stim2	0.869336	DC	0.0122471	0.97757	Pearson	0.00401907	0.809184	DC	0.0255712
820	rno-miR-214	Creb1	Tgfbr1	0.869336	DC	0.0122471	0.990309	Pearson	0.00476099	0.792295	DC	0.0301159
821	rno-miR-214	Creb1	Trib1	0.869336	DC	0.0122471	0.84292	Pearson	0.00423294	0.995987	DC	1.20592e-05
822	rno-miR-214	Creb1	Vipr2	0.869336	DC	0.0122471	0.839874	Pearson	0.00462994	0.995137	DC	1.77052e-05
823	rno-miR-214	Creb1	Wisp1	0.869336	DC	0.0122471	0.999765	Pearson	0.00375318	0.85843	DC	0.0143222
824	rno-miR-214	Creb1	Zbtb38	0.869336	DC	0.0122471	0.977989	Pearson	0.00390716	0.93843	DC	0.00278483
825	rno-miR-214	Creb1	Zdhhc17	0.869336	DC	0.0122471	0.979387	Pearson	0.0041663	0.751616	DC	0.04244
826	rno-miR-214	Creb1	Zfand3	0.869336	DC	0.0122471	0.974735	Pearson	0.00480245	0.956332	DC	0.00140937
827	rno-miR-214	Gnb1	Arf4	0.981657	DC	0.00297389	0.965012	Pearson	0.00781497	0.905083	Pearson	0.0345996
828	rno-miR-214	Maf	Acsl1	0.972419	DC	0.0162368	0.977236	Pearson	0.00410885	0.929106	Pearson	0.022417
829	rno-miR-214	Maf	Adap2	0.972419	Pearson	0.0162368	0.98585	Pearson	0.00201623	0.940607	DC	0.0172198
830	rno-miR-214	Maf	Add1	0.972419	Pearson	0.0162368	0.984778	Pearson	0.00224941	0.929024	Pearson	0.0224556
831	rno-miR-214	Maf	Akap13	0.972419	Pearson	0.00547566	0.975211	Pearson	0.00466759	0.909344	Pearson	0.032317
832	rno-miR-214	Maf	Ank3	0.972419	Pearson	0.0162368	0.975582	Pearson	0.00456342	0.910475	Pearson	0.0317197
833	rno-miR-214	Maf	Aplp2	0.972419	Pearson	0.00547566	0.995761	Pearson	0.000331042	0.961143	Pearson	0.00914098
834	rno-miR-214	Maf	Arf4	0.972419	Pearson	0.0162368	0.965012	Pearson	0.00781497	0.890034	DC	0.043045
835	rno-miR-214	Maf	Arhgap26	0.849015	Pearson	0.00547566	0.99149	Pearson	0.000941239	0.948511	DC	0.0139164
836	rno-miR-214	Maf	Atad3a	0.849015	Pearson	0.0162368	0.952945	Pearson	0.012166	0.999946	DC	2.15598e-09
837	rno-miR-214	Maf	Atp1a2	0.849015	Pearson	0.0162368	0.990149	Pearson	0.00117198	0.994342	DC	2.91842e-09
838	rno-miR-214	Maf	B3galt5	0.849015	DC	0.00547566	0.996845	Pearson	0.000212619	0.969447	DC	0.00638146
839	rno-miR-214	Maf	Bak1	0.849015	DC	0.00547566	0.966754	Pearson	0.0072404	0.893321	DC	0.0411508
840	rno-miR-214	Maf	Bmpr2	0.972419	Pearson	0.00547566	0.977102	Pearson	0.0041451	0.914475	Pearson	0.0296363
841	rno-miR-214	Maf	Ccdc50	0.972419	DC	0.00547566	0.986118	Pearson	0.00195923	0.932963	Pearson	0.0206249
842	rno-miR-214	Maf	Cd276	0.849015	Pearson	0.00547566	0.959548	Pearson	0.00970701	0.880862	Pearson	0.0484719
843	rno-miR-214	Maf	Cd44	0.972419	Pearson	0.0162368	0.956306	Pearson	0.010892	0.899804	DC	0.00727791
844	rno-miR-214	Maf	Cd82	0.972419	Pearson	0.0162368	0.960107	Pearson	0.00950754	0.881758	DC	0.047933
845	rno-miR-214	Maf	Cdc27	0.849015	Pearson	0.00547566	0.98622	Pearson	0.00193788	0.933972	Pearson	1.34015e-08
846	rno-miR-214	Maf	Cdk5r1	0.972419	Pearson	0.00547566	0.984237	Pearson	0.00237014	0.928464	Pearson	0.02272
847	rno-miR-214	Maf	Cds1	0.972419	DC	0.00547566	0.977237	Pearson	0.00410848	0.968276	Pearson	0.000746811
848	rno-miR-214	Maf	Chac1	0.972419	Pearson	0.00547566	0.970378	Pearson	0.00609287	0.979301	Pearson	0.000319116
849	rno-miR-214	Maf	Chd3	0.849015	Pearson	0.00547566	0.983684	Pearson	0.00249576	0.927227	Pearson	0.0233073
850	rno-miR-214	Maf	Cish	0.849015	DC	0.00547566	0.95439	Pearson	0.0116126	0.99183	DC	4.99228e-05
851	rno-miR-214	Maf	Col9a3	0.849015	Pearson	0.00547566	0.980101	Pearson	0.00335959	0.919794	DC	0.0269372
852	rno-miR-214	Maf	Cplx2	0.972419	Pearson	0.00547566	0.983731	Pearson	0.00248497	0.927386	Pearson	0.0232314
853	rno-miR-214	Maf	Csrp2	0.849015	Pearson	0.00547566	0.976693	Pearson	0.00425636	0.913046	DC	0.0303752
854	rno-miR-214	Maf	Cxcl12	0.849015	Pearson	0.00547566	0.98186	Pearson	0.00292498	0.923133	Pearson	0.0252855
855	rno-miR-214	Maf	Cyfip2	0.849015	DC	0.00547566	0.975659	Pearson	0.00454189	0.999981	DC	0.0316989
856	rno-miR-214	Maf	Dcdc5	0.972419	DC	0.00547566	0.981734	Pearson	0.00295539	0.923273	DC	0.0252169
857	rno-miR-214	Maf	Dclk1	0.849015	Pearson	0.00547566	0.965115	Pearson	0.00778034	0.891103	Pearson	0.042426
858	rno-miR-214	Maf	Dclk2	0.849015	Pearson	0.00547566	0.979736	Pearson	0.00345229	0.999954	DC	0.027328
859	rno-miR-214	Maf	Dhcr24	0.972419	DC	0.0162368	0.977578	Pearson	0.00401689	0.914241	Pearson	0.0297568
860	rno-miR-214	Maf	Dph1	0.972419	DC	0.0162368	0.972976	Pearson	0.0053113	0.999961	Pearson	0.0345804
861	rno-miR-214	Maf	Emp1	0.849015	Pearson	0.0162368	0.964662	Pearson	0.00793213	0.889799	Pearson	0.0431818
862	rno-miR-214	Maf	Entpd1	0.972419	DC	0.0162368	0.97299	Pearson	0.00530718	0.905275	Pearson	0.0344956
863	rno-miR-214	Maf	Etaa1	0.849015	DC	0.0162368	0.981465	Pearson	0.00302075	0.922782	DC	0.0254574
864	rno-miR-214	Maf	Fam20b	0.972419	DC	0.0162368	0.977335	Pearson	0.00408224	0.913931	DC	0.0299169
865	rno-miR-214	Maf	Fgf14	0.849015	Pearson	0.0162368	0.976599	Pearson	0.00428198	0.999573	DC	0.0307068
866	rno-miR-214	Maf	Frmd4b	0.849015	DC	0.00547566	0.982624	Pearson	0.00274234	0.925123	DC	0.00666876
867	rno-miR-214	Maf	Fxyd5	0.849015	Pearson	0.0162368	0.973027	Pearson	0.00529615	0.905491	Pearson	0.0343789
868	rno-miR-214	Maf	Gabbr2	0.849015	DC	0.00547566	0.979467	Pearson	0.0035211	0.918118	Pearson	0.0277783
869	rno-miR-214	Maf	Gbf1	0.849015	DC	0.00547566	0.982495	Pearson	0.00277291	0.999878	DC	0.024311
870	rno-miR-214	Maf	Gng12	0.972419	DC	0.00547566	0.973711	Pearson	0.00509658	0.90666	Pearson	0.0337487
871	rno-miR-214	Maf	Gspt1	0.849015	Pearson	0.00547566	0.974262	Pearson	0.00493759	0.99766	Pearson	0.0332055
872	rno-miR-214	Maf	Hck	0.972419	Pearson	0.00547566	0.97162	Pearson	0.00571462	0.902948	Pearson	0.0357612
873	rno-miR-214	Maf	Hcn1	0.972419	DC	0.0162368	0.976496	Pearson	0.00431042	0.912173	Pearson	0.0308299
874	rno-miR-214	Maf	Hk2	0.849015	DC	0.00547566	0.977208	DC	0.0148853	0.999771	Pearson	0.0300545
875	rno-miR-214	Maf	Hmgcs2	0.972419	Pearson	0.0162368	0.980414	DC	0.0152038	0.920085	Pearson	0.0267916
876	rno-miR-214	Maf	Hmox1	0.972419	DC	0.00547566	0.943151	Pearson	0.0161316	0.815756	DC	0.0238958
877	rno-miR-214	Maf	Hn1l	0.849015	Pearson	0.00547566	0.970788	Pearson	0.00596709	0.901071	Pearson	0.036793
878	rno-miR-214	Maf	Hnrnpa3	0.972419	Pearson	0.00547566	0.979107	Pearson	0.00361373	0.999581	DC	1.31805e-07
879	rno-miR-214	Maf	Hpcal4	0.972419	Pearson	0.00547566	0.979396	DC	0.0151631	0.999859	Pearson	1.49758e-08
880	rno-miR-214	Maf	Htt	0.972419	Pearson	0.00547566	0.972086	Pearson	0.00557486	0.903584	Pearson	0.0354142
881	rno-miR-214	Maf	Ide	0.849015	DC	0.00547566	0.973962	Pearson	0.00502384	0.758806	Pearson	0.0401231
882	rno-miR-214	Maf	Ipmk	0.972419	Pearson	0.00547566	0.976726	Pearson	0.00424735	0.912641	DC	0.000877355
883	rno-miR-214	Maf	Ipo5	0.849015	DC	0.0162368	0.971877	Pearson	0.00563741	0.903187	Pearson	0.0356308
884	rno-miR-214	Maf	Itk	0.849015	DC	0.00547566	0.982425	Pearson	0.00278952	0.924574	Pearson	0.0360984
885	rno-miR-214	Maf	Itpr1	0.849015	DC	0.0162368	0.980656	DC	4.50483e-06	0.920812	Pearson	0.00977539
886	rno-miR-214	Maf	Kcnc1	0.972419	DC	0.00547566	0.976392	Pearson	0.00433901	0.999842	DC	1.88157e-08
887	rno-miR-214	Maf	Kcnj12	0.972419	Pearson	0.0162368	0.980551	DC	1.02262e-05	0.80094	DC	0.0277467
888	rno-miR-214	Maf	Kcnk2	0.972419	DC	0.00547566	0.978638	DC	0.0461006	0.916319	Pearson	0.0286912
889	rno-miR-214	Maf	Kcnma1	0.849015	DC	0.00547566	0.978316	Pearson	0.00382046	0.915792	Pearson	0.0289599
890	rno-miR-214	Maf	Kifc3	0.849015	Pearson	0.0162368	0.971586	Pearson	0.00572486	0.90239	DC	0.036067
891	rno-miR-214	Maf	Limd1	0.972419	Pearson	0.00547566	0.974205	Pearson	0.00495402	0.859598	DC	0.0140926
892	rno-miR-214	Maf	Lin7c	0.849015	Pearson	0.00547566	0.973705	Pearson	0.00509841	0.906572	DC	2.31353e-05
893	rno-miR-214	Maf	Lmna	0.972419	Pearson	0.00547566	0.971508	Pearson	0.0057486	0.902273	DC	1.13992e-05
894	rno-miR-214	Maf	Lmtk2	0.849015	DC	0.0162368	0.975268	Pearson	0.00465153	0.909483	Pearson	0.0322434
895	rno-miR-214	Maf	Map1a	0.849015	Pearson	0.0162368	0.975052	Pearson	0.00471248	0.90924	DC	2.93449e-06
896	rno-miR-214	Maf	Map1b	0.972419	DC	0.0162368	0.977259	Pearson	0.00410269	0.913587	Pearson	0.030095
897	rno-miR-214	Maf	Map2	0.972419	Pearson	0.0162368	0.976332	DC	0.0373628	0.911769	Pearson	0.0310407
898	rno-miR-214	Maf	Mapkapk3	0.849015	DC	0.0162368	0.970961	Pearson	0.00591426	0.901413	Pearson	0.0366045
899	rno-miR-214	Maf	Mgll	0.849015	Pearson	0.0162368	0.979625	DC	0.0156458	0.999959	DC	1.28019e-09
900	rno-miR-214	Maf	Nap1l1	0.972419	DC	0.0162368	0.975003	DC	0.0153202	0.999898	DC	7.77006e-09
901	rno-miR-214	Maf	Ncan	0.972419	DC	0.0162368	0.972993	DC	0.0156068	0.905154	DC	0.034561
902	rno-miR-214	Maf	Nek7	0.849015	DC	0.0162368	0.978275	Pearson	0.00383136	0.915888	Pearson	8.48818e-07
903	rno-miR-214	Maf	Nes	0.972419	Pearson	0.0162368	0.955897	Pearson	0.0110444	0.990853	DC	6.25558e-05
904	rno-miR-214	Maf	Neurod2	0.849015	Pearson	0.0162368	0.977793	Pearson	0.00395929	0.914732	Pearson	0.0295038
905	rno-miR-214	Maf	Nfkbie	0.972419	Pearson	0.0162368	0.974209	Pearson	0.00495264	0.907624	Pearson	0.0332321
906	rno-miR-214	Maf	Ngfr	0.972419	DC	0.0162368	0.972247	DC	0.017377	0.999863	Pearson	1.4004e-08
907	rno-miR-214	Maf	Nphs1	0.972419	Pearson	0.0162368	0.978215	Pearson	0.00384722	0.915561	Pearson	0.0290786
908	rno-miR-214	Maf	Nrp1	0.972419	Pearson	0.0162368	0.929812	DC	0.00360831	0.914334	Pearson	0.0297088
909	rno-miR-214	Maf	Odc1	0.849015	Pearson	0.00547566	0.971912	Pearson	0.00562704	0.903224	Pearson	0.0356107
910	rno-miR-214	Maf	Odf2l	0.972419	DC	0.0162368	0.975524	Pearson	0.00457965	0.910044	Pearson	0.031947
911	rno-miR-214	Maf	Opn4	0.849015	DC	0.0162368	0.912415	DC	0.00558537	0.988801	DC	9.37189e-05
912	rno-miR-214	Maf	Pacsin1	0.972419	DC	0.00547566	0.84363	DC	0.0173827	0.999862	DC	1.4279e-08
913	rno-miR-214	Maf	Pappa	0.972419	DC	0.0162368	0.978662	DC	7.75906e-05	0.916552	DC	0.0379062
914	rno-miR-214	Maf	Pcdh7	0.849015	DC	0.0162368	0.956358	DC	0.0014077	0.92303	DC	0.000915606
915	rno-miR-214	Maf	Pclo	0.972419	Pearson	0.00547566	0.973462	Pearson	0.0036219	0.917392	Pearson	0.0281455
916	rno-miR-214	Maf	Pctp	0.849015	Pearson	0.0162368	0.960502	DC	0.00115466	0.961086	DC	0.00112102
917	rno-miR-214	Maf	Pde10a	0.849015	Pearson	0.0162368	0.819453	Pearson	0.00450141	0.996482	DC	9.27126e-06
918	rno-miR-214	Maf	Pigm	0.972419	Pearson	0.00547566	0.974491	Pearson	0.00487196	0.999962	DC	0.0329652
919	rno-miR-214	Maf	Plekha5	0.972419	DC	0.0162368	0.97756	DC	0.00855462	0.99399	DC	2.7036e-05
920	rno-miR-214	Maf	Plxna2	0.972419	Pearson	0.00547566	0.977645	DC	0.0119929	0.914407	Pearson	0.0296712
921	rno-miR-214	Maf	Pou4f1	0.849015	DC	0.00547566	0.978753	Pearson	0.00370581	0.733829	DC	0.0484208
922	rno-miR-214	Maf	Ppap2c	0.972419	DC	0.0162368	0.976626	Pearson	0.00427471	0.912463	DC	0.0306788
923	rno-miR-214	Maf	Ppfia1	0.849015	DC	0.0162368	0.973282	Pearson	0.00522146	0.905864	Pearson	0.0341774
924	rno-miR-214	Maf	Ppfia2	0.849015	DC	0.0162368	0.977042	Pearson	0.00416134	0.913292	Pearson	0.000306605
925	rno-miR-214	Maf	Ppp2r3a	0.849015	DC	0.00547566	0.977914	DC	0.00325375	0.914976	Pearson	0.0293783
926	rno-miR-214	Maf	Ppp3ca	0.849015	DC	0.00547566	0.974999	Pearson	0.00472748	0.909279	Pearson	0.0323516
927	rno-miR-214	Maf	Prkce	0.849015	DC	0.00547566	0.975934	Pearson	0.00446535	0.91118	DC	0.0313492
928	rno-miR-214	Maf	Ptms	0.849015	DC	0.00547566	0.976245	Pearson	0.0043793	0.911806	DC	8.47685e-07
929	rno-miR-214	Maf	Ptpn11	0.849015	DC	0.00547566	0.978139	Pearson	0.00386745	0.91563	DC	0.0290433
930	rno-miR-214	Maf	Ptpre	0.972419	DC	0.00547566	0.976766	Pearson	0.00423645	0.995075	Pearson	1.81608e-05
931	rno-miR-214	Maf	Ptprt	0.972419	DC	0.0162368	0.976363	Pearson	0.0043468	0.998565	DC	1.54422e-06
932	rno-miR-214	Maf	Pus1	0.849015	DC	0.0162368	0.974138	Pearson	0.00497325	0.907437	Pearson	0.000261787
933	rno-miR-214	Maf	Qsox1	0.849015	DC	0.00547566	0.973879	Pearson	0.00504786	0.906986	Pearson	0.0335741
934	rno-miR-214	Maf	Rapgef2	0.849015	DC	0.0162368	0.978171	DC	0.0123804	0.997686	DC	4.01253e-06
935	rno-miR-214	Maf	Rhob	0.849015	Pearson	0.00547566	0.972915	Pearson	0.00532917	0.905121	Pearson	0.034579
936	rno-miR-214	Maf	Rpl31	0.972419	DC	0.00547566	0.974655	Pearson	0.00482528	0.99982	Pearson	2.42747e-08
937	rno-miR-214	Maf	Rps20	0.972419	DC	0.00547566	0.974495	Pearson	0.00487094	0.995158	Pearson	1.75575e-05
938	rno-miR-214	Maf	Samd12	0.972419	DC	0.0162368	0.976263	Pearson	0.00437429	0.911702	Pearson	0.000386131
939	rno-miR-214	Maf	Sarm1	0.849015	DC	0.00547566	0.975766	Pearson	0.00451228	0.910693	DC	0.000248896
940	rno-miR-214	Maf	Scarb2	0.972419	DC	0.00547566	0.972839	Pearson	0.00535143	0.90502	Pearson	0.0346336
941	rno-miR-214	Maf	Sec16b	0.849015	DC	0.0162368	0.991128	Pearson	0.00606405	0.900436	Pearson	0.0371441
942	rno-miR-214	Maf	Setd5	0.849015	DC	0.00547566	0.975206	Pearson	0.00466901	0.909681	Pearson	0.0321387
943	rno-miR-214	Maf	Shc3	0.972419	DC	0.0162368	0.986406	Pearson	0.00535613	0.751489	DC	0.0424813
944	rno-miR-214	Maf	Slc12a2	0.849015	DC	0.0162368	0.977391	Pearson	0.00406695	0.914053	Pearson	0.0298537
945	rno-miR-214	Maf	Slc38a3	0.849015	DC	0.0162368	0.956634	Pearson	0.00451876	0.910645	Pearson	0.000928063
946	rno-miR-214	Maf	Slc43a2	0.972419	Pearson	0.0162368	0.975901	Pearson	0.00447452	0.91094	Pearson	0.0314752
947	rno-miR-214	Maf	Slc4a10	0.849015	DC	0.0162368	0.97742	Pearson	0.00405914	0.914	Pearson	0.0449216
948	rno-miR-214	Maf	Slc4a7	0.849015	Pearson	0.0162368	0.870793	Pearson	0.00345872	0.918932	Pearson	6.44376e-06
949	rno-miR-214	Maf	Slc4a8	0.849015	Pearson	0.0162368	0.916189	Pearson	0.00414423	0.913335	Pearson	0.0302253
950	rno-miR-214	Maf	Slc8a1	0.849015	Pearson	0.0162368	0.844257	Pearson	0.00417137	0.999892	Pearson	8.79351e-09
951	rno-miR-214	Maf	Sox6	0.849015	Pearson	0.00547566	0.9108	Pearson	0.00482759	0.908449	Pearson	0.0327926
952	rno-miR-214	Maf	Spry4	0.849015	DC	0.0162368	0.97455	Pearson	0.00485518	0.90831	Pearson	0.0328665
953	rno-miR-214	Maf	Spsb2	0.972419	Pearson	0.0162368	0.938963	Pearson	0.00549378	0.904056	Pearson	0.0351571
954	rno-miR-214	Maf	Srm	0.849015	Pearson	0.0162368	0.974126	Pearson	0.00497656	0.907407	DC	0.0333486
955	rno-miR-214	Maf	Srpk3	0.972419	DC	0.0162368	0.963379	Pearson	0.0054507	0.904319	Pearson	0.0350138
956	rno-miR-214	Maf	St3gal1	0.849015	DC	0.0162368	0.845367	Pearson	0.00440526	0.999936	DC	0.031187
957	rno-miR-214	Maf	Sult1a1	0.972419	DC	0.0162368	0.976971	DC	0.0180948	0.913044	Pearson	0.0303763
958	rno-miR-214	Maf	Syne1	0.849015	DC	0.0162368	0.975476	DC	0.0445547	0.910085	Pearson	0.0319252
959	rno-miR-214	Maf	Syt1	0.849015	DC	0.0162368	0.976669	DC	0.042626	0.912428	Pearson	0.030697
960	rno-miR-214	Maf	Tac1	0.849015	DC	0.00547566	0.973273	Pearson	0.00522418	0.905802	Pearson	0.0342106
961	rno-miR-214	Maf	Taok3	0.972419	DC	0.00547566	0.976328	Pearson	0.00435653	0.911862	DC	1.02195e-08
962	rno-miR-214	Maf	Tap1	0.849015	DC	0.00547566	0.782972	Pearson	0.00687743	0.895822	Pearson	0.0397278
963	rno-miR-214	Maf	Tbc1d5	0.849015	DC	0.00547566	0.97587	Pearson	0.00448333	0.910911	Pearson	1.48705e-05
964	rno-miR-214	Maf	Tef	0.849015	DC	0.00547566	0.977547	Pearson	0.00402524	0.825683	Pearson	0.0214656
965	rno-miR-214	Maf	Tgfa	0.849015	DC	0.0162368	0.974616	DC	0.0175005	0.999833	Pearson	2.08011e-08
966	rno-miR-214	Maf	Tgfbr1	0.849015	DC	0.00547566	0.974881	DC	7.02051e-05	0.76812	DC	0.0325397
967	rno-miR-214	Maf	Thrap3	0.849015	DC	0.00547566	0.976691	DC	0.017354	0.999869	DC	1.29478e-08
968	rno-miR-214	Maf	Trib1	0.849015	DC	0.00547566	0.976779	Pearson	0.00423294	0.999824	DC	0.0305096
969	rno-miR-214	Maf	Trim44	0.972419	DC	0.00547566	0.977319	Pearson	0.00408645	0.913776	Pearson	0.0299971
970	rno-miR-214	Maf	Ush1c	0.849015	DC	0.0162368	0.977152	Pearson	0.00413158	0.913526	Pearson	0.0301265
971	rno-miR-214	Maf	Usp7	0.972419	DC	0.00547566	0.843717	Pearson	0.0040926	0.999866	Pearson	0.0299548
972	rno-miR-214	Maf	Vipr2	0.972419	DC	0.0162368	0.839874	Pearson	0.00462994	0.999614	Pearson	1.11911e-07
973	rno-miR-214	Maf	Wisp1	0.849015	DC	0.0162368	0.999765	DC	4.1281e-08	0.916386	Pearson	0.0187359
974	rno-miR-214	Maf	Xkr6	0.972419	DC	0.00547566	0.844187	DC	0.0172626	0.999889	DC	9.30951e-09
975	rno-miR-214	Maf	Ywhab	0.972419	DC	0.0162368	0.97568	DC	0.0207341	0.998249	DC	2.29746e-06
976	rno-miR-214	Maf	Zbtb1	0.849015	DC	0.0162368	0.974407	Pearson	0.0048961	0.946453	Pearson	0.00211211
977	rno-miR-214	Maf	Zbtb20	0.849015	DC	0.0162368	0.975987	Pearson	0.00445069	0.996937	DC	0.0313651
978	rno-miR-214	Maf	Zbtb38	0.972419	DC	0.0162368	0.977989	Pearson	0.00390716	0.915215	DC	0.00431565
979	rno-miR-214	Maf	Zdhhc17	0.849015	DC	0.00547566	0.977024	Pearson	0.0041663	0.913193	Pearson	0.030299
980	rno-miR-214	Maf	Zfand3	0.972419	DC	0.00547566	0.974735	DC	0.000435612	0.942881	Pearson	0.0326982
981	rno-miR-214	Maf	Zfp91	0.849015	DC	0.0162368	0.974059	DC	0.0136085	0.99904	Pearson	6.9078e-07
982	rno-miR-214	Nptx1	Arhgef9	0.991019	DC	6.2333e-06	0.981803	Pearson	0.00293867	0.830285	DC	0.0203804
983	rno-miR-214	Nptx1	Kcnc1	0.997116	DC	0.00102028	0.976392	Pearson	0.00433901	0.995753	DC	0.0278471
984	rno-miR-214	Strbp	Aplp2	0.924787	DC	0.000144957	0.995761	Pearson	0.000331042	0.998416	DC	4.15756e-05
985	rno-miR-221	Foxp1	Map2	0.803236	DC	0.0271327	0.998653	Pearson	5.93099e-05	0.991161	Pearson	0.000996167
986	rno-miR-221	Foxp1	St6galnac3	0.803236	DC	0.000382971	0.814822	DC	0.0241308	0.989965	Pearson	0.00120494
987	rno-miR-221	Gnb1	Arf4	0.941361	Pearson	0.0168951	0.829728	Pearson	0.000411477	0.905083	Pearson	0.0345996
988	rno-miR-221	Gnb1	Eif4a1	0.941361	Pearson	0.0168951	0.8396	Pearson	0.000214132	0.913413	Pearson	0.0301849
989	rno-miR-221	Maf	Agpat5	0.83312	DC	0.0223216	0.828418	Pearson	0.0013921	0.973515	DC	0.000119601
990	rno-miR-221	Maf	Akap13	0.83312	DC	0.0197248	0.998382	Pearson	7.81015e-05	0.909344	Pearson	0.032317
991	rno-miR-221	Maf	Arf4	0.83312	DC	0.0197248	0.9951	DC	0.0205103	0.890034	Pearson	2.02293e-09
992	rno-miR-221	Maf	Arhgap26	0.929309	DC	0.0223216	0.99817	DC	0.0202212	0.948511	Pearson	3.33216e-10
993	rno-miR-221	Maf	B3galt5	0.929309	DC	0.0223216	0.991284	Pearson	0.000975519	0.88139	Pearson	0.00638146
994	rno-miR-221	Maf	Bak1	0.83312	DC	0.0223216	0.99577	Pearson	0.00033003	0.98516	Pearson	0.0411508
995	rno-miR-221	Maf	Ccdc50	0.83312	DC	0.0223216	0.999666	Pearson	7.32986e-06	0.932963	Pearson	0.0206249
996	rno-miR-221	Maf	Cd44	0.83312	DC	0.0223216	0.991506	Pearson	0.000938504	0.899804	DC	0.00727791
997	rno-miR-221	Maf	Cd82	0.929309	DC	0.0223216	0.993203	Pearson	0.000671989	0.729626	DC	0.0498854
998	rno-miR-221	Maf	Cdk5r1	0.929309	DC	0.0197248	0.999706	Pearson	6.04652e-06	0.928464	Pearson	0.02272
999	rno-miR-221	Maf	Cdkn1b	0.83312	DC	0.0197248	0.998175	Pearson	9.35438e-05	0.907744	Pearson	0.0331684
1000	rno-miR-221	Maf	Cdkn1c	0.83312	DC	0.0197248	0.998533	Pearson	6.7434e-05	0.910628	Pearson	0.0316395
1001	rno-miR-221	Maf	Cdr2	0.83312	DC	0.0223216	0.998831	Pearson	4.79727e-05	0.730412	Pearson	0.0496101
1002	rno-miR-221	Maf	Clcf1	0.83312	DC	0.0197248	0.951275	DC	0.0449857	0.939483	DC	0.00269133
1003	rno-miR-221	Maf	Crebbp	0.83312	DC	0.0197248	0.998499	Pearson	6.97814e-05	0.910438	Pearson	0.0317391
1004	rno-miR-221	Maf	Csrp2	0.929309	DC	0.0197248	0.998765	DC	0.0304015	0.913046	DC	2.91201e-05
1005	rno-miR-221	Maf	Cxcl12	0.83312	DC	0.0223216	0.999561	Pearson	1.10539e-05	0.923133	Pearson	0.0252855
1006	rno-miR-221	Maf	Dclk1	0.929309	DC	0.0223216	0.995265	Pearson	0.00039083	0.891103	Pearson	0.042426
1007	rno-miR-221	Maf	Eif4a1	0.83312	DC	0.0197248	0.8396	Pearson	0.000214132	0.899041	DC	3.14387e-08
1008	rno-miR-221	Maf	Entpd1	0.929309	DC	0.0197248	0.997813	Pearson	0.000122695	0.905275	Pearson	0.0344956
1009	rno-miR-221	Maf	Fbn2	0.83312	DC	0.0197248	0.826327	Pearson	1.67178e-05	0.999797	DC	3.09566e-08
1010	rno-miR-221	Maf	Fgf14	0.929309	DC	0.0197248	0.842373	DC	0.0176557	0.999573	DC	0.0307068
1011	rno-miR-221	Maf	Fgfrl1	0.83312	DC	0.0197248	0.997627	DC	0.0241308	0.981259	DC	0.0351975
1012	rno-miR-221	Maf	Frmd4b	0.83312	DC	0.0197248	0.999633	Pearson	8.42447e-06	0.904161	DC	0.00666876
1013	rno-miR-221	Maf	Gng12	0.83312	DC	0.0197248	0.99801	Pearson	0.000106501	0.90666	Pearson	0.0337487
1014	rno-miR-221	Maf	Gpld1	0.83312	DC	0.0197248	0.99891	Pearson	4.32197e-05	0.914223	DC	0.00531012
1015	rno-miR-221	Maf	Hmgxb4	0.929309	DC	0.0197248	0.854557	Pearson	2.64558e-05	0.997422	DC	4.98221e-06
1016	rno-miR-221	Maf	Hmox1	0.929309	DC	0.0197248	0.985079	Pearson	0.00218308	0.815756	DC	0.0238958
1017	rno-miR-221	Maf	Hnrnpa3	0.83312	DC	0.0197248	0.999219	DC	0.0220486	0.917904	Pearson	1.31805e-07
1018	rno-miR-221	Maf	Homer3	0.83312	DC	0.0197248	0.998045	DC	0.032542	0.906888	Pearson	0.0336266
1019	rno-miR-221	Maf	Hrasls5	0.83312	DC	0.0197248	0.997034	Pearson	0.000193853	0.966654	Pearson	0.0372418
1020	rno-miR-221	Maf	Htatip2	0.83312	DC	0.0197248	0.997392	Pearson	0.000159834	0.902507	Pearson	0.0360031
1021	rno-miR-221	Maf	Ide	0.83312	DC	0.0197248	0.998075	Pearson	0.000101366	0.907128	Pearson	0.0401231
1022	rno-miR-221	Maf	Ipmk	0.83312	DC	0.0197248	0.998746	Pearson	5.32751e-05	0.912641	Pearson	0.030586
1023	rno-miR-221	Maf	Kcnc1	0.929309	Pearson	0.0197248	0.827139	Pearson	5.79216e-05	0.911992	Pearson	1.88157e-08
1024	rno-miR-221	Maf	Kifc3	0.929309	Pearson	0.0197248	0.828062	Pearson	0.000160563	0.90239	DC	9.75573e-09
1025	rno-miR-221	Maf	Limd1	0.929309	DC	0.0223216	0.998138	Pearson	9.63994e-05	0.907589	DC	0.0332508
1026	rno-miR-221	Maf	Map1b	0.83312	DC	0.0223216	0.99885	Pearson	4.67781e-05	0.913587	Pearson	0.030095
1027	rno-miR-221	Maf	Map2	0.929309	DC	0.0223216	0.998653	Pearson	5.93099e-05	0.911769	Pearson	0.0310407
1028	rno-miR-221	Maf	Map2k7	0.929309	DC	0.0223216	0.999561	Pearson	1.10449e-05	0.923219	Pearson	0.0252432
1029	rno-miR-221	Maf	Mapk10	0.83312	DC	0.0197248	0.998992	Pearson	3.84269e-05	0.915035	Pearson	0.0293481
1030	rno-miR-221	Maf	Mmp14	0.929309	DC	0.0197248	0.997968	DC	0.0214202	0.99977	DC	0.0339313
1031	rno-miR-221	Maf	Myo6	0.929309	DC	0.0223216	0.99868	Pearson	5.75665e-05	0.998921	DC	8.72259e-07
1032	rno-miR-221	Maf	Nap1l1	0.83312	DC	0.0197248	0.998342	Pearson	8.10454e-05	0.90916	Pearson	7.77006e-09
1033	rno-miR-221	Maf	Neto2	0.83312	DC	0.0223216	0.998861	Pearson	4.61284e-05	0.913693	Pearson	0.0300401
1034	rno-miR-221	Maf	Ngfr	0.929309	DC	0.0223216	0.827574	Pearson	0.000142572	0.903677	DC	0.0353631
1035	rno-miR-221	Maf	Nol12	0.83312	DC	0.0197248	0.998148	DC	0.0255762	0.90761	Pearson	3.82243e-06
1036	rno-miR-221	Maf	Nphs1	0.929309	DC	0.0197248	0.99904	Pearson	3.56804e-05	0.915561	Pearson	0.0290786
1037	rno-miR-221	Maf	Odc1	0.83312	DC	0.0223216	0.997504	Pearson	0.000149621	0.903224	Pearson	0.0356107
1038	rno-miR-221	Maf	Pcdh7	0.929309	DC	0.0197248	0.999549	Pearson	1.14908e-05	0.92303	DC	0.025336
1039	rno-miR-221	Maf	Pcdha4	0.929309	DC	0.0223216	0.998922	Pearson	4.25024e-05	0.999829	Pearson	2.18021e-08
1040	rno-miR-221	Maf	Pde10a	0.929309	DC	0.0223216	0.802647	Pearson	6.62826e-05	0.996482	Pearson	9.27126e-06
1041	rno-miR-221	Maf	Pigm	0.929309	DC	0.0223216	0.83023	Pearson	9.09031e-05	0.999962	Pearson	0.0329652
1042	rno-miR-221	Maf	Pla2g5	0.83312	DC	0.0197248	0.999036	Pearson	3.59434e-05	0.915526	Pearson	0.0290961
1043	rno-miR-221	Maf	Ppap2c	0.83312	DC	0.0197248	0.840819	DC	0.0179956	0.912463	DC	0.0306788
1044	rno-miR-221	Maf	Ppp4r2	0.929309	DC	0.0197248	0.998897	Pearson	4.39481e-05	0.914073	Pearson	0.0298437
1045	rno-miR-221	Maf	Ptprt	0.929309	DC	0.0223216	0.998667	Pearson	5.84066e-05	0.998565	DC	1.54422e-06
1046	rno-miR-221	Maf	PVR	0.929309	DC	0.0223216	0.998017	Pearson	0.000105985	0.906736	Pearson	0.0337081
1047	rno-miR-221	Maf	Rab3gap2	0.83312	DC	0.0197248	0.999328	Pearson	2.09226e-05	0.919181	Pearson	0.00400778
1048	rno-miR-221	Maf	Rgl1	0.83312	DC	0.0223216	0.99839	Pearson	7.75024e-05	0.909504	Pearson	0.0322322
1049	rno-miR-221	Maf	Rhob	0.929309	DC	0.0197248	0.997791	Pearson	0.000124555	0.905121	Pearson	0.034579
1050	rno-miR-221	Maf	Rictor	0.929309	DC	0.0223216	0.831941	Pearson	4.06626e-05	0.914681	DC	0.0295298
1051	rno-miR-221	Maf	Rimbp2	0.929309	DC	0.0197248	0.998423	Pearson	7.51898e-05	0.9098	Pearson	0.0320759
1052	rno-miR-221	Maf	Rims1	0.83312	DC	0.0223216	0.998999	Pearson	3.80391e-05	0.915114	Pearson	0.0293077
1053	rno-miR-221	Maf	Samd12	0.83312	DC	0.0223216	0.806685	Pearson	5.99568e-05	0.977223	Pearson	0.0310758
1054	rno-miR-221	Maf	Scarb2	0.83312	DC	0.0223216	0.997774	Pearson	0.00012602	0.90502	Pearson	0.0346336
1055	rno-miR-221	Maf	Slc4a10	0.929309	DC	0.0223216	0.99889	Pearson	4.44156e-05	0.914	DC	0.0298811
1056	rno-miR-221	Maf	Slc4a7	0.83312	DC	0.0223216	0.999306	DC	0.0148401	0.918932	Pearson	6.44376e-06
1057	rno-miR-221	Maf	Sox5	0.929309	DC	0.0223216	0.998803	Pearson	4.97034e-05	0.91315	Pearson	0.0303215
1058	rno-miR-221	Maf	Sox6	0.83312	DC	0.0197248	0.833327	DC	0.0196773	0.908449	Pearson	0.0327926
1059	rno-miR-221	Maf	Srpk3	0.83312	Pearson	0.0197248	0.997673	Pearson	0.000134695	0.904319	Pearson	0.0350138
1060	rno-miR-221	Maf	Syne1	0.83312	DC	0.0197248	0.998457	Pearson	7.27742e-05	0.910085	Pearson	0.0319252
1061	rno-miR-221	Maf	Synj2bp	0.83312	DC	0.0197248	0.998662	Pearson	5.87164e-05	0.911844	Pearson	0.0310017
1062	rno-miR-221	Maf	Syt1	0.929309	Pearson	0.0197248	0.998727	Pearson	5.4503e-05	0.912428	Pearson	0.030697
1063	rno-miR-221	Maf	Tgfbr1	0.929309	Pearson	0.0197248	0.998312	Pearson	8.32396e-05	0.76812	DC	0.0325397
1064	rno-miR-221	Maf	Tmbim1	0.83312	DC	0.0223216	0.997643	Pearson	0.000137342	0.904157	Pearson	0.0351017
1065	rno-miR-221	Maf	Trib2	0.929309	DC	0.0223216	0.998434	Pearson	7.4369e-05	0.909906	Pearson	0.0320199
1066	rno-miR-221	Maf	Trim44	0.83312	DC	0.0223216	0.998867	Pearson	4.57668e-05	0.913776	Pearson	0.0299971
1067	rno-miR-221	Maf	Trip11	0.83312	DC	0.0223216	0.998507	Pearson	6.92335e-05	0.910517	Pearson	1.76265e-07
1068	rno-miR-221	Maf	Usp7	0.83312	DC	0.0197248	0.998871	Pearson	4.55503e-05	0.913858	DC	0.0299548
1069	rno-miR-221	Maf	Wdr78	0.83312	DC	0.0223216	0.99875	DC	0.0208413	0.912687	Pearson	0.0305619
1070	rno-miR-221	Maf	Wisp1	0.929309	DC	0.0197248	0.999111	Pearson	3.17989e-05	0.837482	DC	0.0187359
1071	rno-miR-221	Maf	Zbtb1	0.83312	DC	0.0223216	0.99819	Pearson	9.24142e-05	0.946453	DC	0.00211211
1072	rno-miR-221	Maf	Zbtb38	0.83312	DC	0.0223216	0.999005	Pearson	3.76797e-05	0.915215	DC	0.0292559
1073	rno-miR-221	Maf	Zdhhc17	0.83312	DC	0.0197248	0.998807	Pearson	4.94586e-05	0.913193	Pearson	0.030299
1074	rno-miR-221	Nptx1	Arhgef9	0.998615	Pearson	6.18474e-05	0.855188	Pearson	1.07227e-05	0.997999	DC	0.000107455
1075	rno-miR-221	Nptx1	Gria4	0.998615	Pearson	6.18474e-05	0.828613	Pearson	2.05592e-05	0.802114	DC	0.000171043
1076	rno-miR-221	Nptx1	Kcnc1	0.998615	Pearson	6.18474e-05	0.998674	Pearson	5.79216e-05	0.800567	DC	0.000332061
1077	rno-miR-221	Nr2c2	Crebbp	0.808035	Pearson	2.73209e-05	0.998499	Pearson	6.97814e-05	0.997517	Pearson	0.00014846
1078	rno-miR-221	Tp53	Mmp14	0.966678	Pearson	0.00726535	0.825873	DC	0.0214202	0.980319	Pearson	0.00330451
1079	rno-miR-221	Tp53	Tax1bp3	0.966678	Pearson	0.00726535	0.99822	Pearson	9.01597e-05	0.979431	Pearson	0.00353032
1080	rno-miR-223	Maf	Adam19	0.952225	Pearson	0.0124451	0.980859	Pearson	0.00316967	0.893523	Pearson	0.0410352
1081	rno-miR-223	Maf	Bai3	0.952225	Pearson	0.0124451	0.99329	Pearson	0.000659195	0.919065	Pearson	0.0273021
1082	rno-miR-223	Maf	Bcas3	0.952225	Pearson	0.0124451	0.996986	Pearson	0.00019858	0.937312	DC	0.0186632
1083	rno-miR-223	Maf	Bckdhb	0.952225	Pearson	0.0124451	0.986328	Pearson	0.00191515	0.998138	Pearson	0.038972
1084	rno-miR-223	Maf	Cast	0.952225	Pearson	0.0124451	0.99082	Pearson	0.00105446	0.911241	Pearson	0.0313172
1085	rno-miR-223	Maf	Cdc27	0.952225	Pearson	0.0124451	0.996469	Pearson	0.000251781	0.933972	Pearson	0.0201641
1086	rno-miR-223	Maf	Cdr2	0.952225	Pearson	0.0124451	0.991751	Pearson	0.000898278	0.913447	DC	0.0301672
1087	rno-miR-223	Maf	Clspn	0.952225	Pearson	0.0124451	0.991871	Pearson	0.00087869	0.913698	DC	0.0300374
1088	rno-miR-223	Maf	Crebbp	0.952225	Pearson	0.0124451	0.990907	Pearson	0.00103948	0.910438	Pearson	0.0317391
1089	rno-miR-223	Maf	Csrp2	0.952225	Pearson	0.0124451	0.991839	Pearson	0.000883958	0.993762	DC	2.91201e-05
1090	rno-miR-223	Maf	Cytip	0.952225	Pearson	0.0124451	0.98869	Pearson	0.00144132	0.90279	Pearson	0.0358477
1091	rno-miR-223	Maf	Dclk1	0.952225	Pearson	0.0124451	0.984916	Pearson	0.00221881	0.891103	Pearson	0.042426
1092	rno-miR-223	Maf	Dhcr24	0.952225	Pearson	0.0124451	0.991931	Pearson	0.000869022	0.914241	Pearson	0.0297568
1093	rno-miR-223	Maf	Diaph3	0.952225	Pearson	0.0124451	0.994556	Pearson	0.000481834	0.996624	Pearson	8.53807e-06
1094	rno-miR-223	Maf	Dnajc6	0.952225	Pearson	0.0124451	0.993005	Pearson	0.000701608	0.997814	Pearson	3.5811e-06
1095	rno-miR-223	Maf	Eif5	0.952225	Pearson	0.0124451	0.989644	Pearson	0.00126321	0.906178	DC	9.19994e-10
1096	rno-miR-223	Maf	Elovl6	0.952225	Pearson	0.0124451	0.994313	Pearson	0.000514368	0.92395	Pearson	0.0248865
1097	rno-miR-223	Maf	Galk2	0.952225	Pearson	0.0124451	0.98793	Pearson	0.00158893	0.900491	Pearson	0.0371139
1098	rno-miR-223	Maf	Gbp2	0.952225	Pearson	0.0124451	0.982298	Pearson	0.00281982	0.883358	Pearson	0.0469752
1099	rno-miR-223	Maf	Gng12	0.952225	Pearson	0.0124451	0.989829	Pearson	0.00122947	0.90666	Pearson	0.0337487
1100	rno-miR-223	Maf	Hmox1	0.952225	Pearson	0.0124451	0.969245	Pearson	0.00644445	0.815756	DC	0.0238958
1101	rno-miR-223	Maf	Homer2	0.952225	Pearson	0.0124451	0.992804	Pearson	0.000732012	0.917179	Pearson	8.07055e-09
1102	rno-miR-223	Maf	Htt	0.952225	Pearson	0.0124451	0.98891	Pearson	0.00139956	0.903584	Pearson	0.0354142
1103	rno-miR-223	Maf	Ipo5	0.952225	Pearson	0.0124451	0.988787	Pearson	0.00142284	0.903187	Pearson	0.0356308
1104	rno-miR-223	Maf	Itpr1	0.952225	Pearson	0.0124451	0.993642	Pearson	0.000607982	0.883552	DC	0.00977539
1105	rno-miR-223	Maf	Itpr2	0.952225	Pearson	0.0124451	0.990277	Pearson	0.0011493	0.90812	Pearson	0.0329678
1106	rno-miR-223	Maf	Kcnc1	0.952225	Pearson	0.0124451	0.99138	Pearson	0.000959476	0.911992	DC	0.0309244
1107	rno-miR-223	Maf	Kcnj3	0.952225	Pearson	0.0124451	0.992457	Pearson	0.000785563	0.93398	Pearson	0.00319701
1108	rno-miR-223	Maf	Kcnk2	0.952225	Pearson	0.0124451	0.992434	Pearson	0.000789064	0.916319	Pearson	0.0286912
1109	rno-miR-223	Maf	Kcnma1	0.952225	Pearson	0.0124451	0.992354	Pearson	0.000801592	0.915792	Pearson	0.0289599
1110	rno-miR-223	Maf	Kif3b	0.952225	Pearson	0.0124451	0.990853	Pearson	0.00104866	0.910238	Pearson	0.0318448
1111	rno-miR-223	Maf	Lmo2	0.952225	Pearson	0.0124451	0.98985	Pearson	0.00122566	0.906739	Pearson	0.0337066
1112	rno-miR-223	Maf	Lmtk2	0.952225	Pearson	0.0124451	0.990563	Pearson	0.00109899	0.909483	Pearson	0.0322434
1113	rno-miR-223	Maf	Lrba	0.952225	Pearson	0.0124451	0.992245	Pearson	0.000818802	0.915126	Pearson	4.3652e-06
1114	rno-miR-223	Maf	Lrrc4	0.952225	Pearson	0.0124451	0.991336	Pearson	0.000966744	0.911871	DC	8.80936e-05
1115	rno-miR-223	Maf	Map1b	0.952225	Pearson	0.0124451	0.991754	Pearson	0.000897752	0.913587	Pearson	0.030095
1116	rno-miR-223	Maf	Map2	0.952225	Pearson	0.0124451	0.991276	Pearson	0.000976919	0.911769	Pearson	0.0310407
1117	rno-miR-223	Maf	Mapkapk3	0.952225	Pearson	0.0124451	0.988214	Pearson	0.00153326	0.901413	Pearson	0.0366045
1118	rno-miR-223	Maf	Nap1l1	0.952225	Pearson	0.0124451	0.99055	Pearson	0.00110122	0.90916	Pearson	7.77006e-09
1119	rno-miR-223	Maf	Ncan	0.952225	Pearson	0.0124451	0.989326	Pearson	0.00132164	0.905154	Pearson	1.66247e-09
1120	rno-miR-223	Maf	Nfkbie	0.952225	Pearson	0.0124451	0.990112	Pearson	0.0011786	0.907624	Pearson	0.0332321
1121	rno-miR-223	Maf	Odz4	0.952225	Pearson	0.0124451	0.990866	Pearson	0.00104643	0.910022	DC	0.0227914
1122	rno-miR-223	Maf	Panx1	0.952225	Pearson	0.0124451	0.989162	Pearson	0.0013523	0.904452	Pearson	0.0349417
1123	rno-miR-223	Maf	Pcdha4	0.952225	Pearson	0.0124451	0.992059	Pearson	0.000848475	0.999829	Pearson	0.0296829
1124	rno-miR-223	Maf	Pclo	0.952225	Pearson	0.0124451	0.992775	Pearson	0.000736342	0.917392	Pearson	0.0281455
1125	rno-miR-223	Maf	Pde10a	0.952225	Pearson	0.0124451	0.99114	Pearson	0.000999834	0.996482	DC	0.031472
1126	rno-miR-223	Maf	Pds5b	0.952225	Pearson	0.0124451	0.991661	Pearson	0.000912977	0.912984	DC	0.0304074
1127	rno-miR-223	Maf	Pik3r3	0.952225	Pearson	0.0124451	0.992197	Pearson	0.000826398	0.914985	DC	0.0293737
1128	rno-miR-223	Maf	Plekha5	0.952225	Pearson	0.0124451	0.992038	Pearson	0.00085178	0.91438	DC	0.0296854
1129	rno-miR-223	Maf	Plxna2	0.952225	Pearson	0.0124451	0.991988	Pearson	0.000859859	0.914407	Pearson	0.0296712
1130	rno-miR-223	Maf	Pou4f1	0.952225	Pearson	0.0124451	0.99261	Pearson	0.000761709	0.733829	DC	0.0284822
1131	rno-miR-223	Maf	Ppp1r14b	0.952225	Pearson	0.0124451	0.989619	Pearson	0.00126769	0.906075	DC	4.50626e-05
1132	rno-miR-223	Maf	Ppp1r9a	0.952225	Pearson	0.0124451	0.992847	Pearson	0.000725442	0.91756	Pearson	0.0280607
1133	rno-miR-223	Maf	Ppp3ca	0.952225	Pearson	0.0124451	0.990635	Pearson	0.00108637	0.909279	Pearson	0.0323516
1134	rno-miR-223	Maf	Prkce	0.952225	Pearson	0.0124451	0.991194	Pearson	0.000990695	0.91118	DC	0.0313492
1135	rno-miR-223	Maf	Ptprt	0.952225	Pearson	0.0124451	0.991355	Pearson	0.000963665	0.998565	DC	0.0309606
1136	rno-miR-223	Maf	Rab3gap2	0.952225	Pearson	0.0124451	0.99326	Pearson	0.000663597	0.925981	Pearson	0.027244
1137	rno-miR-223	Maf	Reep6	0.952225	Pearson	0.0124451	0.992483	Pearson	0.00078151	0.992744	Pearson	0.0288334
1138	rno-miR-223	Maf	Rhob	0.952225	Pearson	0.0124451	0.989364	Pearson	0.00131467	0.905121	Pearson	0.034579
1139	rno-miR-223	Maf	Rictor	0.952225	Pearson	0.0124451	0.992117	Pearson	0.000839166	0.914681	Pearson	0.0295298
1140	rno-miR-223	Maf	Robo2	0.952225	Pearson	0.0124451	0.990674	Pearson	0.00107958	0.909617	Pearson	0.0321727
1141	rno-miR-223	Maf	Samd12	0.952225	Pearson	0.0124451	0.991287	Pearson	0.000975049	0.911702	Pearson	0.000386131
1142	rno-miR-223	Maf	Scarb2	0.952225	Pearson	0.0124451	0.98935	Pearson	0.00131715	0.90502	Pearson	0.0346336
1143	rno-miR-223	Maf	Scn2a1	0.952225	Pearson	0.0124451	0.99188	Pearson	0.000877338	0.91398	Pearson	0.0298917
1144	rno-miR-223	Maf	Sgtb	0.952225	Pearson	0.0124451	0.991676	Pearson	0.000910494	0.913212	Pearson	0.0302893
1145	rno-miR-223	Maf	Slc4a7	0.952225	Pearson	0.0124451	0.993241	Pearson	0.000666441	0.918932	Pearson	6.44376e-06
1146	rno-miR-223	Maf	Slc8a1	0.952225	Pearson	0.0124451	0.99174	Pearson	0.000900107	0.999892	Pearson	8.79351e-09
1147	rno-miR-223	Maf	Sox6	0.952225	Pearson	0.0124451	0.99034	Pearson	0.00113812	0.989303	DC	0.0327926
1148	rno-miR-223	Maf	Spon1	0.952225	Pearson	0.0124451	0.990967	Pearson	0.00102924	0.91043	Pearson	0.0317433
1149	rno-miR-223	Maf	Srrm1	0.952225	Pearson	0.0124451	0.99066	Pearson	0.00108198	0.909537	Pearson	0.0322148
1150	rno-miR-223	Maf	Ssh3	0.952225	Pearson	0.0124451	0.992545	Pearson	0.00077175	0.902061	DC	0.00695921
1151	rno-miR-223	Maf	St3gal1	0.952225	Pearson	0.0124451	0.991233	Pearson	0.000984039	0.999936	Pearson	0.031187
1152	rno-miR-223	Maf	Stim1	0.952225	Pearson	0.0124451	0.992465	Pearson	0.000784344	0.916111	Pearson	0.028797
1153	rno-miR-223	Maf	Sult1a1	0.952225	Pearson	0.0124451	0.991623	Pearson	0.000919195	0.913044	Pearson	0.0303763
1154	rno-miR-223	Maf	Syne1	0.952225	Pearson	0.0124451	0.990813	Pearson	0.00105565	0.910085	Pearson	0.0319252
1155	rno-miR-223	Maf	Synj2bp	0.952225	Pearson	0.0124451	0.991291	Pearson	0.000974319	0.911844	Pearson	0.0310017
1156	rno-miR-223	Maf	Syt1	0.952225	Pearson	0.0124451	0.991451	Pearson	0.000947609	0.912428	Pearson	0.030697
1157	rno-miR-223	Maf	Tef	0.952225	Pearson	0.0124451	0.99198	Pearson	0.000861163	0.914275	DC	0.0214656
1158	rno-miR-223	Maf	Trim44	0.952225	Pearson	0.0124451	0.991831	Pearson	0.000885235	0.913776	Pearson	0.0299971
1159	rno-miR-223	Maf	Ttc14	0.952225	Pearson	0.0124451	0.991276	Pearson	0.000976939	0.999907	DC	6.42594e-09
1160	rno-miR-223	Maf	Uck2	0.952225	Pearson	0.0124451	0.989613	Pearson	0.00126884	0.905942	Pearson	0.0341353
1161	rno-miR-223	Maf	Usp6nl	0.952225	Pearson	0.0124451	0.989694	Pearson	0.00125398	0.906228	Pearson	0.0339815
1162	rno-miR-223	Maf	Vangl1	0.952225	Pearson	0.0124451	0.990247	Pearson	0.00115445	0.90814	DC	4.23921e-05
1163	rno-miR-223	Maf	Wwtr1	0.952225	Pearson	0.0124451	0.990369	Pearson	0.00113294	0.908372	Pearson	0.0328335
1164	rno-miR-223	Maf	Zbtb1	0.952225	Pearson	0.0124451	0.990202	Pearson	0.00116258	0.946453	Pearson	0.0330442
1165	rno-miR-223	Maf	Zdhhc17	0.952225	Pearson	0.0124451	0.991681	Pearson	0.000909693	0.913193	Pearson	0.030299
1166	rno-miR-28	Foxp1	Slc38a3	0.988278	Pearson	0.00152072	0.998859	Pearson	4.62443e-05	0.990845	Pearson	0.00216338
1167	rno-miR-290	Etv6	Casp3	0.961741	DC	0.00108384	0.83462	Pearson	0.00678986	0.950216	DC	0.00182797
1168	rno-miR-290	Foxp1	Map2	0.996058	Pearson	0.000296957	0.990193	Pearson	0.00116409	0.991161	Pearson	0.000996167
1169	rno-miR-290	Gnb1	Arf4	0.983471	DC	0.000203773	0.983575	Pearson	0.00252076	0.905083	Pearson	0.0345996
1170	rno-miR-290	Gnb1	Rpl15	0.983471	DC	0.000203773	0.98931	Pearson	0.00132474	0.922174	Pearson	0.0257563
1171	rno-miR-290	Isl1	Acvr2a	0.968948	Pearson	0.0065377	0.938232	Pearson	0.0182563	0.999615	DC	0.000536507
1172	rno-miR-290	Isl1	Col9a1	0.968948	Pearson	0.0065377	0.995913	Pearson	0.000313506	0.971962	DC	0.00101453
1173	rno-miR-290	Isl1	Cxcl12	0.968948	Pearson	0.0065377	0.992762	Pearson	0.000738438	0.951113	Pearson	0.0128798
1174	rno-miR-290	Isl1	Dclk1	0.968948	Pearson	0.0065377	0.98413	Pearson	0.00239418	0.924882	Pearson	0.0244342
1175	rno-miR-290	Isl1	Dnm1l	0.968948	Pearson	0.0065377	0.994373	Pearson	0.000506299	0.836704	DC	0.0189106
1176	rno-miR-290	Isl1	Gcg	0.968948	Pearson	0.0065377	0.992541	Pearson	0.000772444	0.94986	Pearson	8.03002e-12
1177	rno-miR-290	Isl1	Kcnj9	0.968948	Pearson	0.0065377	0.992037	DC	0.0367733	0.948152	DC	0.0140614
1178	rno-miR-290	Isl1	Kif3b	0.968948	Pearson	0.0065377	0.989798	Pearson	0.00123503	0.940685	Pearson	0.0171862
1179	rno-miR-290	Isl1	Map2	0.968948	Pearson	0.0065377	0.991235	Pearson	0.00116409	0.941934	Pearson	0.0166492
1180	rno-miR-290	Isl1	Nefl	0.968948	Pearson	0.0065377	0.990939	DC	0.000725192	0.94437	Pearson	0.0156184
1181	rno-miR-290	Isl1	Rims1	0.968948	Pearson	0.0065377	0.991025	Pearson	0.00101923	0.944656	Pearson	0.0154991
1182	rno-miR-290	Isl1	Tmem184b	0.968948	Pearson	0.0065377	0.990471	DC	0.00588478	0.94281	Pearson	0.0162764
1183	rno-miR-290	Tp53	Dnm1l	0.884824	DC	0.00956716	0.994373	Pearson	0.000506299	0.956911	Pearson	0.00137248
1184	rno-miR-290	Tp53	Hk2	0.884824	DC	0.00956716	0.9907	Pearson	0.00107513	0.976683	Pearson	0.00425916
1185	rno-miR-290	Tp53	Sept9	0.884824	Pearson	0.00956716	0.988545	Pearson	0.00146926	0.980665	DC	1.56169e-05
1186	rno-miR-290	Tp53	Tax1bp3	0.884824	Pearson	0.0149092	0.989259	Pearson	0.00133417	0.979431	DC	0.00353032
1187	rno-miR-291a-3p	Maf	Adam19	0.964331	Pearson	0.00804332	0.975916	Pearson	0.00447043	0.893523	Pearson	0.0410352
1188	rno-miR-291a-3p	Maf	Agfg2	0.964331	Pearson	0.00804332	0.993284	Pearson	0.000660029	0.936747	DC	0.00473425
1189	rno-miR-291a-3p	Maf	Arhgap26	0.964331	Pearson	0.00804332	0.99608	Pearson	0.000294436	0.948511	Pearson	0.0139164
1190	rno-miR-291a-3p	Maf	Ash1l	0.964331	Pearson	0.00804332	0.997454	Pearson	0.000154199	0.849514	Pearson	0.0104321
1191	rno-miR-291a-3p	Maf	Atp1a2	0.964331	Pearson	0.00804332	0.986178	Pearson	0.00194658	0.994342	DC	0.000510421
1192	rno-miR-291a-3p	Maf	Bcap29	0.964331	Pearson	0.00804332	0.978692	Pearson	0.00372174	0.897186	Pearson	0.0389583
1193	rno-miR-291a-3p	Maf	Bmpr2	0.964331	Pearson	0.00804332	0.985836	Pearson	0.0020193	0.973897	DC	0.0296363
1194	rno-miR-291a-3p	Maf	Ccdc39	0.964331	Pearson	0.00804332	0.988532	Pearson	0.0014717	0.921733	Pearson	0.00137048
1195	rno-miR-291a-3p	Maf	Ccdc8	0.964331	Pearson	0.00804332	0.980378	Pearson	0.00328971	0.943068	Pearson	0.00238482
1196	rno-miR-291a-3p	Maf	Ccl2	0.964331	Pearson	0.00804332	0.960271	DC	0.00116814	0.885703	Pearson	0.0455825
1197	rno-miR-291a-3p	Maf	Cdc27	0.964331	Pearson	0.00804332	0.992501	Pearson	0.000778688	0.933972	DC	1.34015e-08
1198	rno-miR-291a-3p	Maf	Cdkn1b	0.964331	Pearson	0.00804332	0.983185	Pearson	0.00261093	0.907744	Pearson	0.0331684
1199	rno-miR-291a-3p	Maf	Cdr2	0.964331	Pearson	0.00804332	0.985455	Pearson	0.00210122	0.730412	DC	0.0301672
1200	rno-miR-291a-3p	Maf	Clspn	0.964331	Pearson	0.00804332	0.985555	Pearson	0.00207949	0.913698	DC	0.0300374
1201	rno-miR-291a-3p	Maf	Crot	0.964331	Pearson	0.00804332	0.982612	Pearson	0.00274512	0.999924	Pearson	4.38041e-09
1202	rno-miR-291a-3p	Maf	Cxcl12	0.964331	Pearson	0.00804332	0.999883	Pearson	0.00137994	0.923133	Pearson	0.0252855
1203	rno-miR-291a-3p	Maf	Cyfip2	0.964331	Pearson	0.00804332	0.98431	Pearson	0.00235372	0.910515	Pearson	2.64144e-10
1204	rno-miR-291a-3p	Maf	Dcaf6	0.964331	Pearson	0.00804332	0.987333	Pearson	0.00170803	0.918421	Pearson	0.0276258
1205	rno-miR-291a-3p	Maf	Ddx21	0.964331	Pearson	0.00804332	0.98232	Pearson	0.00281442	0.905629	DC	6.73734e-05
1206	rno-miR-291a-3p	Maf	Eif5	0.964331	Pearson	0.00804332	0.982544	Pearson	0.00276124	0.906178	DC	0.0340079
1207	rno-miR-291a-3p	Maf	Entpd1	0.964331	Pearson	0.00804332	0.99661	Pearson	0.00284988	0.905275	Pearson	0.0344956
1208	rno-miR-291a-3p	Maf	Fam20b	0.964331	Pearson	0.00804332	0.985649	Pearson	0.00205941	0.913931	Pearson	0.0299169
1209	rno-miR-291a-3p	Maf	Gng11	0.964331	Pearson	0.00804332	0.983131	Pearson	0.00262348	0.999875	Pearson	1.17213e-08
1210	rno-miR-291a-3p	Maf	Gng12	0.964331	Pearson	0.00804332	0.982746	DC	4.59885e-06	0.90666	Pearson	0.0337487
1211	rno-miR-291a-3p	Maf	Htt	0.964331	Pearson	0.00804332	0.99966	Pearson	0.00302191	0.903584	Pearson	0.0354142
1212	rno-miR-291a-3p	Maf	Itpr1	0.964331	Pearson	0.00804332	0.793007	Pearson	0.00153538	0.920812	DC	0.00977539
1213	rno-miR-291a-3p	Maf	Kcnma1	0.964331	Pearson	0.00804332	0.983648	Pearson	0.00190919	0.915792	Pearson	0.0289599
1214	rno-miR-291a-3p	Maf	Kif3b	0.964331	Pearson	0.00804332	0.984195	Pearson	0.00237953	0.910238	Pearson	0.0318448
1215	rno-miR-291a-3p	Maf	Kif5a	0.964331	Pearson	0.00804332	0.99129	Pearson	0.00188591	0.916084	Pearson	0.0288108
1216	rno-miR-291a-3p	Maf	Limd1	0.964331	Pearson	0.00804332	0.822162	Pearson	0.00262437	0.859598	DC	0.0332508
1217	rno-miR-291a-3p	Maf	Lmo2	0.964331	Pearson	0.00804332	0.982777	Pearson	0.00270637	0.906739	Pearson	0.0337066
1218	rno-miR-291a-3p	Maf	Lrrc4	0.964331	Pearson	0.00804332	0.984845	Pearson	0.00223451	0.911871	DC	0.0309874
1219	rno-miR-291a-3p	Maf	Lrrcc1	0.964331	Pearson	0.00804332	0.986311	DC	1.54544e-05	0.915673	Pearson	0.0290209
1220	rno-miR-291a-3p	Maf	Map1b	0.964331	Pearson	0.00804332	0.985514	Pearson	0.00208847	0.913587	Pearson	0.030095
1221	rno-miR-291a-3p	Maf	Map2	0.964331	Pearson	0.00804332	0.984803	DC	2.7989e-05	0.911769	Pearson	0.0310407
1222	rno-miR-291a-3p	Maf	Mgll	0.964331	Pearson	0.00804332	0.987466	Pearson	0.00168129	0.918771	DC	0.0274498
1223	rno-miR-291a-3p	Maf	Mmp11	0.964331	Pearson	0.00804332	0.931062	Pearson	0.0031756	0.902106	Pearson	0.0362232
1224	rno-miR-291a-3p	Maf	Myef2	0.964331	Pearson	0.00804332	0.986285	DC	0.000395378	0.915603	Pearson	0.0290568
1225	rno-miR-291a-3p	Maf	Myo6	0.964331	Pearson	0.00804332	0.984909	Pearson	0.00222046	0.912033	DC	8.72259e-07
1226	rno-miR-291a-3p	Maf	Nphs1	0.964331	Pearson	0.00804332	0.986269	DC	4.56908e-06	0.915561	Pearson	0.0290786
1227	rno-miR-291a-3p	Maf	Odf2l	0.964331	Pearson	0.00804332	0.98412	Pearson	0.00239638	0.910044	Pearson	0.031947
1228	rno-miR-291a-3p	Maf	Panx1	0.964331	Pearson	0.00804332	0.985859	Pearson	0.00293302	0.904452	Pearson	0.0349417
1229	rno-miR-291a-3p	Maf	Pappa	0.964331	Pearson	0.00804332	0.90383	DC	0.00671408	0.765863	DC	0.0379062
1230	rno-miR-291a-3p	Maf	Pcdh7	0.964331	Pearson	0.00804332	0.988987	Pearson	0.00138503	0.964853	DC	0.000915606
1231	rno-miR-291a-3p	Maf	Pcdha4	0.964331	Pearson	0.00804332	0.985821	Pearson	0.00202245	0.999829	DC	2.18021e-08
1232	rno-miR-291a-3p	Maf	Pik3r3	0.964331	Pearson	0.00804332	0.986051	Pearson	0.00197349	0.985974	DC	0.0293737
1233	rno-miR-291a-3p	Maf	Pou4f1	0.964331	Pearson	0.00804332	0.923605	DC	0.00426568	0.733829	DC	0.0284822
1234	rno-miR-291a-3p	Maf	Ppp1r9a	0.964331	Pearson	0.00804332	0.776875	Pearson	0.00177185	0.895296	DC	0.0280607
1235	rno-miR-291a-3p	Maf	Ppp3ca	0.964331	Pearson	0.00804332	0.983811	Pearson	0.00246668	0.909279	Pearson	0.0323516
1236	rno-miR-291a-3p	Maf	Prox1	0.964331	Pearson	0.00804332	0.985357	Pearson	0.00212238	0.999935	DC	0.0303047
1237	rno-miR-291a-3p	Maf	PVR	0.964331	Pearson	0.00804332	0.982777	Pearson	0.00270639	0.906736	Pearson	0.0337081
1238	rno-miR-291a-3p	Maf	Rgl1	0.964331	Pearson	0.00804332	0.983902	Pearson	0.00244589	0.909504	Pearson	0.0322322
1239	rno-miR-291a-3p	Maf	Rictor	0.964331	Pearson	0.00804332	0.985936	Pearson	0.00199799	0.914681	DC	0.0295298
1240	rno-miR-291a-3p	Maf	Rims1	0.964331	Pearson	0.00804332	0.986099	Pearson	0.00196329	0.915114	Pearson	0.0293077
1241	rno-miR-291a-3p	Maf	Samd12	0.964331	Pearson	0.00804332	0.984778	Pearson	0.0022493	0.911702	DC	0.0310758
1242	rno-miR-291a-3p	Maf	Setd5	0.964331	Pearson	0.00804332	0.983974	Pearson	0.00242952	0.909681	Pearson	0.0321387
1243	rno-miR-291a-3p	Maf	Sorbs2	0.964331	Pearson	0.00804332	0.983859	Pearson	0.00245562	0.909396	Pearson	0.0322894
1244	rno-miR-291a-3p	Maf	Sox6	0.964331	Pearson	0.00804332	0.983476	Pearson	0.00254352	0.908449	DC	0.0327926
1245	rno-miR-291a-3p	Maf	Sqrdl	0.964331	Pearson	0.00804332	0.947252	Pearson	0.00283396	0.905437	Pearson	0.0344081
1246	rno-miR-291a-3p	Maf	Ssh3	0.964331	Pearson	0.00804332	0.766929	Pearson	0.00186267	0.916377	DC	0.0286614
1247	rno-miR-291a-3p	Maf	St3gal1	0.964331	Pearson	0.00804332	0.984695	Pearson	0.00226772	0.999936	DC	0.031187
1248	rno-miR-291a-3p	Maf	Syne1	0.964331	Pearson	0.00804332	0.989423	Pearson	0.00239287	0.910085	Pearson	0.0319252
1249	rno-miR-291a-3p	Maf	Synj2bp	0.964331	Pearson	0.00804332	0.989708	DC	7.91692e-05	0.911844	Pearson	0.0310017
1250	rno-miR-291a-3p	Maf	Taok3	0.964331	Pearson	0.00804332	0.984841	Pearson	0.00223531	0.911862	Pearson	0.0309922
1251	rno-miR-291a-3p	Maf	Tex9	0.964331	Pearson	0.00804332	0.985859	DC	0.000149277	0.908383	Pearson	0.0328273
1252	rno-miR-291a-3p	Maf	Tgfbr1	0.964331	Pearson	0.00804332	0.983669	DC	0.00692442	0.908924	DC	0.0325397
1253	rno-miR-291a-3p	Maf	Tm4sf1	0.964331	Pearson	0.00804332	0.983442	Pearson	0.0025513	0.908366	Pearson	0.0328367
1254	rno-miR-291a-3p	Maf	Trib1	0.964331	Pearson	0.00804332	0.985202	Pearson	0.00215601	0.999824	DC	0.0305096
1255	rno-miR-291a-3p	Maf	Trip11	0.964331	Pearson	0.00804332	0.984309	Pearson	0.00235392	0.999515	Pearson	1.76265e-07
1256	rno-miR-291a-3p	Maf	Ttc14	0.964331	Pearson	0.00804332	0.984751	Pearson	0.00225532	0.911632	DC	0.0311125
1257	rno-miR-291a-3p	Maf	Vipr2	0.964331	Pearson	0.00804332	0.984044	Pearson	0.00241363	0.999614	Pearson	0.032046
1258	rno-miR-291a-3p	Maf	Wdr78	0.964331	Pearson	0.00804332	0.985163	Pearson	0.00216453	0.999897	Pearson	0.0305619
1259	rno-miR-291a-3p	Maf	Zbtb38	0.964331	Pearson	0.00804332	0.986139	Pearson	0.00195491	0.923153	DC	0.0292559
1260	rno-miR-291a-3p	Maf	Zbtb43	0.964331	Pearson	0.00804332	0.98288	Pearson	0.00268219	0.906986	Pearson	0.0335739
1261	rno-miR-291a-3p	Maf	Zdhhc17	0.964331	Pearson	0.00804332	0.928057	Pearson	0.00212141	0.913193	Pearson	0.030299
1262	rno-miR-291a-3p	Maf	Zfand3	0.964331	Pearson	0.00804332	0.983549	Pearson	0.0025266	0.908626	Pearson	0.0326982
1263	rno-miR-291a-3p	Maf	Zfp91	0.964331	Pearson	0.00804332	0.982996	Pearson	0.00265497	0.99904	DC	6.9078e-07
1264	rno-miR-296*	Tp53	Cd276	0.945205	Pearson	0.0152702	0.980666	Pearson	0.00321768	0.999938	Pearson	0.00120182
1265	rno-miR-296*	Tp53	Mmp14	0.945205	Pearson	0.0152702	0.989392	Pearson	0.00130941	0.980319	Pearson	0.00330451
1266	rno-miR-296*	Tp53	Tnfrsf1a	0.945205	Pearson	0.0152702	0.99	Pearson	0.00119866	0.96981	Pearson	0.00353986
1267	rno-miR-297	Gnb2	Ptprd	0.971873	Pearson	0.00563882	0.991744	Pearson	0.000899329	0.956687	Pearson	0.00501448
1268	rno-miR-297	Maf	Akap2	0.882608	Pearson	0.0474234	0.990982	Pearson	0.00102661	0.987115	Pearson	0.000123976
1269	rno-miR-297	Maf	Ank3	0.882608	Pearson	0.0474234	0.993522	Pearson	0.000625322	0.95559	DC	0.0317197
1270	rno-miR-297	Maf	Aoc3	0.882608	Pearson	0.0474234	0.994833	Pearson	0.000445547	0.889718	Pearson	0.00878626
1271	rno-miR-297	Maf	Arhgap26	0.882608	Pearson	0.0474234	0.982619	Pearson	0.00274352	0.948511	Pearson	3.33216e-10
1272	rno-miR-297	Maf	Ash1l	0.882608	Pearson	0.0474234	0.977416	Pearson	0.00406044	0.95755	DC	0.0104321
1273	rno-miR-297	Maf	Bcap29	0.882608	Pearson	0.0474234	0.994667	Pearson	0.000467145	0.999875	Pearson	1.17213e-08
1274	rno-miR-297	Maf	Bmpr2	0.882608	Pearson	0.0474234	0.992942	Pearson	0.000711029	0.914475	DC	0.000506567
1275	rno-miR-297	Maf	Ccdc127	0.882608	Pearson	0.0474234	0.987283	Pearson	0.00171827	0.93717	Pearson	0.0187262
1276	rno-miR-297	Maf	Ccdc50	0.882608	Pearson	0.0474234	0.988698	Pearson	0.00143997	0.932963	Pearson	0.0206249
1277	rno-miR-297	Maf	Cdkn1b	0.882608	Pearson	0.0474234	0.993788	Pearson	0.000587211	0.907744	Pearson	0.0331684
1278	rno-miR-297	Maf	Cish	0.882608	Pearson	0.0474234	0.994384	Pearson	0.000504724	0.99183	DC	4.99228e-05
1279	rno-miR-297	Maf	Cngb1	0.882608	Pearson	0.0474234	0.988325	Pearson	0.00151158	0.934151	DC	0.0200826
1280	rno-miR-297	Maf	Cplx2	0.882608	Pearson	0.0474234	0.990273	Pearson	0.00114993	0.927386	Pearson	0.0232314
1281	rno-miR-297	Maf	Crb3	0.882608	Pearson	0.0474234	0.994218	Pearson	0.000527264	0.999699	DC	0.0353764
1282	rno-miR-297	Maf	Crot	0.882608	Pearson	0.0474234	0.993974	Pearson	0.000561065	0.906341	Pearson	0.0339205
1283	rno-miR-297	Maf	Cxcl12	0.882608	Pearson	0.0474234	0.991288	Pearson	0.000974799	0.923133	Pearson	0.0252855
1284	rno-miR-297	Maf	Dclk1	0.882608	Pearson	0.0474234	0.994883	Pearson	0.000439121	0.891103	Pearson	0.042426
1285	rno-miR-297	Maf	Dnajc6	0.882608	Pearson	0.0474234	0.992338	Pearson	0.000804159	0.997814	Pearson	0.0278383
1286	rno-miR-297	Maf	Dnm1l	0.882608	Pearson	0.0474234	0.988999	Pearson	0.00138289	0.843187	Pearson	0.0174788
1287	rno-miR-297	Maf	Eif4a1	0.882608	Pearson	0.0474234	0.994561	Pearson	0.000481067	0.899041	Pearson	3.14387e-08
1288	rno-miR-297	Maf	Elovl6	0.882608	Pearson	0.0474234	0.991112	Pearson	0.00100459	0.92395	Pearson	0.0248865
1289	rno-miR-297	Maf	Entpd1	0.882608	Pearson	0.0474234	0.994081	Pearson	0.000546158	0.905275	Pearson	0.0344956
1290	rno-miR-297	Maf	Gabbr2	0.882608	Pearson	0.0474234	0.992302	Pearson	0.000809905	0.918118	Pearson	0.0277783
1291	rno-miR-297	Maf	Gbp2	0.882608	Pearson	0.0474234	0.99486	Pearson	0.000442061	0.883358	Pearson	0.0469752
1292	rno-miR-297	Maf	Gng7	0.882608	Pearson	0.0474234	0.99103	Pearson	0.00101853	0.924312	DC	0.0247103
1293	rno-miR-297	Maf	Grm5	0.882608	Pearson	0.0474234	0.99247	Pearson	0.000783489	0.999863	DC	1.40889e-08
1294	rno-miR-297	Maf	Gspt1	0.882608	Pearson	0.0474234	0.993831	Pearson	0.000581065	0.907674	Pearson	4.10217e-06
1295	rno-miR-297	Maf	Gucy1a3	0.882608	Pearson	0.0474234	0.993049	Pearson	0.000694898	0.913695	DC	2.22655e-08
1296	rno-miR-297	Maf	Hk2	0.882608	Pearson	0.0474234	0.993052	Pearson	0.000694425	0.999771	DC	3.92181e-08
1297	rno-miR-297	Maf	Hmgcs2	0.882608	Pearson	0.0474234	0.991923	Pearson	0.000870282	0.920085	Pearson	0.0267916
1298	rno-miR-297	Maf	Hn1l	0.882608	Pearson	0.0474234	0.994434	Pearson	0.000498009	0.901071	Pearson	0.036793
1299	rno-miR-297	Maf	Hpcal4	0.882608	Pearson	0.0474234	0.992286	Pearson	0.000812396	0.999859	DC	1.49758e-08
1300	rno-miR-297	Maf	Htt	0.882608	Pearson	0.0474234	0.99424	Pearson	0.0005243	0.903584	Pearson	0.0354142
1301	rno-miR-297	Maf	Ide	0.882608	Pearson	0.0474234	0.993894	Pearson	0.000572174	0.758806	Pearson	0.0401231
1302	rno-miR-297	Maf	Ipmk	0.882608	Pearson	0.0474234	0.993201	Pearson	0.000672245	0.9656	Pearson	0.030586
1303	rno-miR-297	Maf	Itk	0.882608	Pearson	0.0474234	0.990968	Pearson	0.001029	0.771758	DC	0.0360984
1304	rno-miR-297	Maf	Kcnj3	0.882608	Pearson	0.0474234	0.992678	Pearson	0.000751345	0.916016	Pearson	0.00319701
1305	rno-miR-297	Maf	Kcnk2	0.882608	Pearson	0.0474234	0.992614	Pearson	0.00076111	0.916319	Pearson	0.0286912
1306	rno-miR-297	Maf	Kcnma1	0.882608	Pearson	0.0474234	0.992711	Pearson	0.000746171	0.915792	Pearson	0.0289599
1307	rno-miR-297	Maf	Kif3b	0.882608	Pearson	0.0474234	0.993527	Pearson	0.000624529	0.910238	Pearson	0.0318448
1308	rno-miR-297	Maf	Kif5a	0.882608	Pearson	0.0474234	0.99266	Pearson	0.000754096	0.916084	Pearson	0.0288108
1309	rno-miR-297	Maf	Lin7c	0.882608	Pearson	0.0474234	0.993951	Pearson	0.00056428	0.994441	Pearson	0.0337961
1310	rno-miR-297	Maf	Lmo2	0.882608	Pearson	0.0474234	0.993936	Pearson	0.000566406	0.906739	Pearson	0.0337066
1311	rno-miR-297	Maf	Lmtk2	0.882608	Pearson	0.0474234	0.993607	Pearson	0.000612953	0.909483	Pearson	0.0322434
1312	rno-miR-297	Maf	Map1a	0.882608	Pearson	0.0474234	0.993649	Pearson	0.000607025	0.998021	DC	2.93449e-06
1313	rno-miR-297	Maf	Map1b	0.882608	Pearson	0.0474234	0.993055	Pearson	0.000694085	0.913587	Pearson	0.030095
1314	rno-miR-297	Maf	Mina	0.882608	Pearson	0.0474234	0.993886	Pearson	0.000573355	0.992244	DC	0.0334793
1315	rno-miR-297	Maf	Myef2	0.882608	Pearson	0.0474234	0.992741	Pearson	0.000741584	0.915603	Pearson	0.0290568
1316	rno-miR-297	Maf	Nefl	0.882608	Pearson	0.0474234	0.992874	Pearson	0.000721405	0.914764	Pearson	0.0294876
1317	rno-miR-297	Maf	Neurod2	0.882608	Pearson	0.0474234	0.992882	Pearson	0.000720157	0.914732	Pearson	0.0295038
1318	rno-miR-297	Maf	Ngfr	0.882608	Pearson	0.0474234	0.994223	Pearson	0.000526661	0.999863	DC	0.0353631
1319	rno-miR-297	Maf	Pcdh7	0.882608	Pearson	0.0474234	0.991329	Pearson	0.00096806	0.92303	DC	0.025336
1320	rno-miR-297	Maf	Pde10a	0.882608	Pearson	0.0474234	0.993439	Pearson	0.000637279	0.996482	Pearson	9.27126e-06
1321	rno-miR-297	Maf	Pik3r3	0.882608	Pearson	0.0474234	0.992847	Pearson	0.00072537	0.985974	Pearson	0.0293737
1322	rno-miR-297	Maf	Plxna2	0.882608	Pearson	0.0474234	0.992931	Pearson	0.000712677	0.914407	Pearson	0.0296712
1323	rno-miR-297	Maf	Pou4f1	0.882608	Pearson	0.0474234	0.992553	Pearson	0.000770548	0.733829	Pearson	0.0284822
1324	rno-miR-297	Maf	Ppp1r9a	0.882608	Pearson	0.0474234	0.992412	Pearson	0.000792598	0.895296	DC	0.0280607
1325	rno-miR-297	Maf	Ppp4r2	0.882608	Pearson	0.0474234	0.992985	Pearson	0.000704486	0.914073	Pearson	0.0298437
1326	rno-miR-297	Maf	Ptpre	0.882608	Pearson	0.0474234	0.993189	Pearson	0.000674084	0.995075	DC	0.0305341
1327	rno-miR-297	Maf	Ptprt	0.882608	Pearson	0.0474234	0.993304	Pearson	0.000657037	0.998565	Pearson	0.0309606
1328	rno-miR-297	Maf	PVR	0.882608	Pearson	0.0474234	0.993936	Pearson	0.00056629	0.906736	Pearson	0.0337081
1329	rno-miR-297	Maf	Qk	0.882608	Pearson	0.0474234	0.99303	Pearson	0.000697767	0.913826	Pearson	2.3185e-08
1330	rno-miR-297	Maf	Rab3gap2	0.882608	Pearson	0.0474234	0.992115	Pearson	0.000839547	0.925981	Pearson	0.00400778
1331	rno-miR-297	Maf	Rims1	0.882608	Pearson	0.0474234	0.992821	Pearson	0.000729451	0.915114	Pearson	0.0293077
1332	rno-miR-297	Maf	Robo2	0.882608	Pearson	0.0474234	0.9936	Pearson	0.000614015	0.909617	Pearson	0.0321727
1333	rno-miR-297	Maf	Samd12	0.882608	Pearson	0.0474234	0.993332	Pearson	0.00065293	0.911702	DC	0.000386131
1334	rno-miR-297	Maf	Scg3	0.882608	Pearson	0.0474234	0.993229	Pearson	0.000668177	0.912413	Pearson	0.0307046
1335	rno-miR-297	Maf	Sgtb	0.882608	Pearson	0.0474234	0.993115	Pearson	0.000685096	0.913212	Pearson	0.0302893
1336	rno-miR-297	Maf	Shc3	0.882608	Pearson	0.0474234	0.994115	Pearson	0.000541473	0.904919	Pearson	0.034688
1337	rno-miR-297	Maf	Slc4a10	0.882608	Pearson	0.0474234	0.992996	Pearson	0.000702926	0.914	DC	0.0449216
1338	rno-miR-297	Maf	Slc8a1	0.882608	Pearson	0.0474234	0.993112	Pearson	0.000685496	0.999892	Pearson	8.79351e-09
1339	rno-miR-297	Maf	Sorcs3	0.882608	Pearson	0.0474234	0.99258	Pearson	0.000766336	0.916583	DC	0.00762751
1340	rno-miR-297	Maf	Sox6	0.882608	Pearson	0.0474234	0.993744	Pearson	0.00059343	0.989303	DC	8.55066e-05
1341	rno-miR-297	Maf	Spry4	0.882608	Pearson	0.0474234	0.993761	Pearson	0.000591016	0.90831	Pearson	0.0328665
1342	rno-miR-297	Maf	Syne1	0.882608	Pearson	0.0474234	0.993544	Pearson	0.000622082	0.910085	Pearson	0.0319252
1343	rno-miR-297	Maf	Tgfa	0.882608	Pearson	0.0474234	0.993751	Pearson	0.000592447	0.908373	DC	2.08011e-08
1344	rno-miR-297	Maf	Trib2	0.882608	Pearson	0.0474234	0.993567	Pearson	0.000618719	0.859598	DC	0.0140926
1345	rno-miR-297	Maf	Trim44	0.882608	Pearson	0.0474234	0.993031	Pearson	0.00069758	0.913776	Pearson	0.0299971
1346	rno-miR-297	Maf	Trip11	0.882608	Pearson	0.0474234	0.993489	Pearson	0.000630003	0.999515	DC	1.76265e-07
1347	rno-miR-297	Maf	Ush2a	0.882608	Pearson	0.0474234	0.993179	Pearson	0.000675508	0.912802	DC	0.0305024
1348	rno-miR-297	Maf	Wdr78	0.882608	Pearson	0.0474234	0.993197	Pearson	0.000672926	0.912687	DC	0.0305619
1349	rno-miR-297	Maf	Wisp1	0.882608	Pearson	0.0474234	0.992612	Pearson	0.000761433	0.916386	Pearson	0.028657
1350	rno-miR-297	Maf	Wwtr1	0.882608	Pearson	0.0474234	0.993756	Pearson	0.000591795	0.908372	Pearson	0.0328335
1351	rno-miR-297	Maf	Zbtb1	0.882608	Pearson	0.0474234	0.993797	Pearson	0.000585936	0.907976	Pearson	0.0330442
1352	rno-miR-297	Maf	Zbtb38	0.882608	Pearson	0.0474234	0.992808	Pearson	0.00073134	0.923153	DC	0.00431565
1353	rno-miR-297	Maf	Zfp91	0.882608	Pearson	0.0474234	0.993874	Pearson	0.000575007	0.907269	DC	6.9078e-07
1354	rno-miR-297	Nptx1	Arhgef9	0.983834	Pearson	0.0024613	0.991215	Pearson	0.00098719	0.997999	DC	0.0203804
1355	rno-miR-297	Nptx1	Nefl	0.983834	Pearson	0.0024613	0.992874	Pearson	0.000721405	0.889306	Pearson	0.00026304
1356	rno-miR-298	Col5a1	Mmp14	0.972155	Pearson	0.00555435	0.985187	Pearson	0.00215948	0.999059	Pearson	0.0181687
1357	rno-miR-298	Maf	Acsl1	0.947133	Pearson	0.0144757	0.992767	Pearson	0.000737617	0.929106	Pearson	0.022417
1358	rno-miR-298	Maf	Adam19	0.947133	Pearson	0.0144757	0.97624	Pearson	0.00438073	0.893523	Pearson	0.0410352
1359	rno-miR-298	Maf	Add1	0.947133	Pearson	0.0144757	0.990345	Pearson	0.00113721	0.929024	Pearson	0.0224556
1360	rno-miR-298	Maf	Agfg2	0.947133	Pearson	0.0144757	0.992024	Pearson	0.000853989	0.936747	Pearson	0.0189144
1361	rno-miR-298	Maf	Akap13	0.947133	Pearson	0.0144757	0.986049	Pearson	0.00197399	0.909344	Pearson	0.032317
1362	rno-miR-298	Maf	Aldh18a1	0.947133	Pearson	0.0144757	0.944635	Pearson	0.0155076	0.999946	DC	2.16869e-09
1363	rno-miR-298	Maf	Aoc3	0.947133	Pearson	0.0144757	0.975978	Pearson	0.00445331	0.889718	Pearson	0.00878626
1364	rno-miR-298	Maf	Aplp2	0.947133	Pearson	0.0144757	0.992247	Pearson	0.000818472	0.961143	Pearson	0.00914098
1365	rno-miR-298	Maf	Arhgap26	0.947133	Pearson	0.0144757	0.993389	Pearson	0.000644679	0.948511	DC	3.33216e-10
1366	rno-miR-298	Maf	Atad3a	0.947133	Pearson	0.0144757	0.971407	Pearson	0.00577912	0.999946	DC	2.15598e-09
1367	rno-miR-298	Maf	Baz1b	0.947133	Pearson	0.0144757	0.98767	Pearson	0.00164044	0.979265	DC	0.000320212
1368	rno-miR-298	Maf	Bcap29	0.947133	Pearson	0.0144757	0.98222	Pearson	0.00283839	0.897186	Pearson	1.17213e-08
1369	rno-miR-298	Maf	Cd276	0.947133	Pearson	0.0144757	0.976598	Pearson	0.00428238	0.880862	Pearson	0.0484719
1370	rno-miR-298	Maf	Cd82	0.947133	Pearson	0.0144757	0.976915	Pearson	0.00419582	0.881758	DC	0.0498854
1371	rno-miR-298	Maf	Cdk5rap2	0.947133	Pearson	0.0144757	0.989751	Pearson	0.00124363	0.924463	Pearson	0.0246369
1372	rno-miR-298	Maf	Cdkn1c	0.947133	Pearson	0.0144757	0.986209	Pearson	0.00194002	0.910628	Pearson	0.0316395
1373	rno-miR-298	Maf	Cds1	0.947133	Pearson	0.0144757	0.987299	Pearson	0.00171503	0.913696	DC	0.000746811
1374	rno-miR-298	Maf	Cela1	0.947133	Pearson	0.0144757	0.97931	Pearson	0.00356151	0.884866	Pearson	0.046078
1375	rno-miR-298	Maf	Clspn	0.947133	Pearson	0.0144757	0.987328	Pearson	0.00170915	0.913698	Pearson	5.23144e-08
1376	rno-miR-298	Maf	Cplx2	0.947133	Pearson	0.0144757	0.990372	Pearson	0.00113237	0.927386	Pearson	0.0232314
1377	rno-miR-298	Maf	Crb3	0.947133	Pearson	0.0144757	0.984356	Pearson	0.00234325	0.903653	DC	6.80077e-08
1378	rno-miR-298	Maf	Csrnp1	0.947133	Pearson	0.0144757	0.974075	Pearson	0.0049913	0.788417	DC	0.0312075
1379	rno-miR-298	Maf	Cxcl12	0.947133	Pearson	0.0144757	0.98945	Pearson	0.00129872	0.923133	Pearson	0.0252855
1380	rno-miR-298	Maf	Cyfip2	0.947133	Pearson	0.0144757	0.986442	Pearson	0.00189119	0.910515	DC	0.0316989
1381	rno-miR-298	Maf	Dclk1	0.947133	Pearson	0.0144757	0.980525	Pearson	0.00325289	0.891103	Pearson	0.042426
1382	rno-miR-298	Maf	Dclk2	0.947133	Pearson	0.0144757	0.988698	Pearson	0.0014399	0.919013	DC	0.027328
1383	rno-miR-298	Maf	Ddx21	0.947133	Pearson	0.0144757	0.984988	Pearson	0.00220303	0.905629	DC	0.034304
1384	rno-miR-298	Maf	Dhcr24	0.947133	Pearson	0.0144757	0.987381	Pearson	0.00169847	0.914241	Pearson	0.0297568
1385	rno-miR-298	Maf	Dlg4	0.947133	Pearson	0.0144757	0.988908	Pearson	0.00140004	0.920402	Pearson	0.0266337
1386	rno-miR-298	Maf	Dph1	0.947133	Pearson	0.0144757	0.984812	Pearson	0.00224175	0.905118	Pearson	0.0345804
1387	rno-miR-298	Maf	Elovl6	0.947133	Pearson	0.0144757	0.989703	Pearson	0.00125237	0.92395	Pearson	0.0248865
1388	rno-miR-298	Maf	Emp1	0.947133	Pearson	0.0144757	0.979855	Pearson	0.00342186	0.889799	Pearson	0.0431818
1389	rno-miR-298	Maf	Entpd1	0.947133	Pearson	0.0144757	0.984925	Pearson	0.0022169	0.905275	Pearson	0.0344956
1390	rno-miR-298	Maf	Epha4	0.947133	Pearson	0.0144757	0.988553	Pearson	0.00146769	0.999229	DC	0.0278958
1391	rno-miR-298	Maf	Fam129b	0.947133	Pearson	0.0144757	0.982357	Pearson	0.00280561	0.897076	Pearson	0.0390199
1392	rno-miR-298	Maf	Fam20b	0.947133	Pearson	0.0144757	0.987383	Pearson	0.00169806	0.913931	DC	0.0299169
1393	rno-miR-298	Maf	Fxyd5	0.947133	Pearson	0.0144757	0.985049	Pearson	0.00218956	0.905491	Pearson	0.0343789
1394	rno-miR-298	Maf	Gabbr2	0.947133	Pearson	0.0144757	0.988346	Pearson	0.00150753	0.918118	Pearson	0.0277783
1395	rno-miR-298	Maf	Gbf1	0.947133	Pearson	0.0144757	0.99013	Pearson	0.00117526	0.999878	Pearson	0.024311
1396	rno-miR-298	Maf	Gucy1a3	0.947133	Pearson	0.0144757	0.987324	Pearson	0.00170996	0.999828	Pearson	0.0300387
1397	rno-miR-298	Maf	Hcn1	0.947133	Pearson	0.0144757	0.986885	Pearson	0.00179937	0.980553	Pearson	0.0308299
1398	rno-miR-298	Maf	Hk2	0.947133	Pearson	0.0144757	0.987305	Pearson	0.00171373	0.999771	DC	3.92181e-08
1399	rno-miR-298	Maf	Hmgxb4	0.947133	Pearson	0.0144757	0.98836	Pearson	0.0015048	0.997422	DC	4.98221e-06
1400	rno-miR-298	Maf	Hmox1	0.947133	Pearson	0.0144757	0.965061	Pearson	0.00779854	0.815756	DC	0.0238958
1401	rno-miR-298	Maf	Homer3	0.947133	Pearson	0.0144757	0.985371	Pearson	0.00211939	0.964614	Pearson	0.0336266
1402	rno-miR-298	Maf	Hpcal4	0.947133	Pearson	0.0144757	0.988514	Pearson	0.0014752	0.999859	Pearson	0.0277008
1403	rno-miR-298	Maf	Htt	0.947133	Pearson	0.0144757	0.984429	Pearson	0.00232704	0.903584	Pearson	0.0354142
1404	rno-miR-298	Maf	Ide	0.947133	Pearson	0.0144757	0.985451	Pearson	0.00210202	0.907128	DC	0.0334978
1405	rno-miR-298	Maf	Ipo5	0.947133	Pearson	0.0144757	0.984308	Pearson	0.00235401	0.903187	Pearson	0.0356308
1406	rno-miR-298	Maf	Itpr1	0.947133	Pearson	0.0144757	0.989053	Pearson	0.00137268	0.883552	Pearson	0.0264299
1407	rno-miR-298	Maf	Jam2	0.947133	Pearson	0.0144757	0.986156	Pearson	0.00195133	0.909251	Pearson	0.0323664
1408	rno-miR-298	Maf	Kcnc1	0.947133	Pearson	0.0144757	0.986847	Pearson	0.0018072	0.999842	Pearson	1.88157e-08
1409	rno-miR-298	Maf	Kcnk2	0.947133	Pearson	0.0144757	0.987869	Pearson	0.00160104	0.916319	Pearson	0.0286912
1410	rno-miR-298	Maf	Kif3b	0.947133	Pearson	0.0144757	0.986328	Pearson	0.00191519	0.910238	Pearson	0.0318448
1411	rno-miR-298	Maf	Krt15	0.947133	Pearson	0.0144757	0.981447	Pearson	0.00302504	0.816043	DC	0.023824
1412	rno-miR-298	Maf	Limd1	0.947133	Pearson	0.0144757	0.985584	Pearson	0.00207322	0.907589	DC	0.0140926
1413	rno-miR-298	Maf	Lmna	0.947133	Pearson	0.0144757	0.983936	Pearson	0.00243823	0.996099	Pearson	1.13992e-05
1414	rno-miR-298	Maf	Lmtk2	0.947133	Pearson	0.0144757	0.986041	Pearson	0.00197563	0.909483	Pearson	0.0322434
1415	rno-miR-298	Maf	Lrrc4	0.947133	Pearson	0.0144757	0.986805	Pearson	0.00181596	0.911871	Pearson	8.80936e-05
1416	rno-miR-298	Maf	Map1a	0.947133	Pearson	0.0144757	0.986049	Pearson	0.00197391	0.90924	Pearson	2.93449e-06
1417	rno-miR-298	Maf	Map2	0.947133	Pearson	0.0144757	0.986741	Pearson	0.00182916	0.911769	Pearson	0.0310407
1418	rno-miR-298	Maf	Map2k7	0.947133	Pearson	0.0144757	0.989574	Pearson	0.00127589	0.923219	DC	0.0210434
1419	rno-miR-298	Maf	Mapk10	0.947133	Pearson	0.0144757	0.987605	Pearson	0.00165349	0.915035	Pearson	0.0293481
1420	rno-miR-298	Maf	Med13l	0.947133	Pearson	0.0144757	0.986724	Pearson	0.00183261	0.911575	DC	0.0311425
1421	rno-miR-298	Maf	Mfsd6	0.947133	Pearson	0.0144757	0.986418	Pearson	0.00189614	0.910964	Pearson	0.0314628
1422	rno-miR-298	Maf	Mgll	0.947133	Pearson	0.0144757	0.988636	Pearson	0.00145175	0.999959	Pearson	0.0274498
1423	rno-miR-298	Maf	Mmp14	0.947133	Pearson	0.0144757	0.985187	Pearson	0.00215948	0.906321	Pearson	0.0339313
1424	rno-miR-298	Maf	Myef2	0.947133	Pearson	0.0144757	0.98775	Pearson	0.00162449	0.915603	Pearson	0.0290568
1425	rno-miR-298	Maf	Myh10	0.947133	Pearson	0.0144757	0.987211	Pearson	0.00173287	0.996401	DC	0.030224
1426	rno-miR-298	Maf	Myo6	0.947133	Pearson	0.0144757	0.986854	Pearson	0.00180571	0.912033	Pearson	8.72259e-07
1427	rno-miR-298	Maf	Ncan	0.947133	Pearson	0.0144757	0.984833	Pearson	0.0022371	0.905154	Pearson	1.66247e-09
1428	rno-miR-298	Maf	Ncor2	0.947133	Pearson	0.0144757	0.986327	Pearson	0.00191521	0.90994	Pearson	0.0320021
1429	rno-miR-298	Maf	Nfkbie	0.947133	Pearson	0.0144757	0.985605	Pearson	0.00206877	0.907624	Pearson	0.0332321
1430	rno-miR-298	Maf	Odz4	0.947133	Pearson	0.0144757	0.986347	Pearson	0.00191105	0.820206	DC	0.0227914
1431	rno-miR-298	Maf	Pacsin1	0.947133	Pearson	0.0144757	0.987453	Pearson	0.00168392	0.999862	Pearson	0.0297846
1432	rno-miR-298	Maf	Pcdha4	0.947133	Pearson	0.0144757	0.987513	Pearson	0.00167191	0.999829	DC	0.0296829
1433	rno-miR-298	Maf	Pclo	0.947133	Pearson	0.0144757	0.988207	Pearson	0.00153459	0.917392	Pearson	0.0281455
1434	rno-miR-298	Maf	Pde10a	0.947133	Pearson	0.0144757	0.986617	Pearson	0.00185475	0.996482	DC	0.031472
1435	rno-miR-298	Maf	Pds5b	0.947133	Pearson	0.0144757	0.987123	Pearson	0.00175081	0.999858	DC	1.50894e-08
1436	rno-miR-298	Maf	Pigm	0.947133	Pearson	0.0144757	0.985724	Pearson	0.00204313	0.999962	DC	1.07363e-09
1437	rno-miR-298	Maf	Pik3r3	0.947133	Pearson	0.0144757	0.987647	Pearson	0.00164515	0.914985	DC	0.000146854
1438	rno-miR-298	Maf	Pla2g5	0.947133	Pearson	0.0144757	0.987743	Pearson	0.00162587	0.915526	Pearson	0.0290961
1439	rno-miR-298	Maf	Ppfia1	0.947133	Pearson	0.0144757	0.985109	Pearson	0.00217653	0.905864	Pearson	0.0341774
1440	rno-miR-298	Maf	Ppp1r9a	0.947133	Pearson	0.0144757	0.988279	Pearson	0.00152057	0.91756	Pearson	0.00793522
1441	rno-miR-298	Maf	Ppp2r3a	0.947133	Pearson	0.0144757	0.987592	Pearson	0.00165605	0.914976	Pearson	0.0293783
1442	rno-miR-298	Maf	Ppp4c	0.947133	Pearson	0.0144757	0.985496	Pearson	0.0020923	0.855525	DC	0.014901
1443	rno-miR-298	Maf	Prkce	0.947133	Pearson	0.0144757	0.986667	Pearson	0.00184437	0.99766	DC	4.10278e-06
1444	rno-miR-298	Maf	Ptafr	0.947133	Pearson	0.0144757	0.985477	Pearson	0.00209639	0.907136	Pearson	0.0334936
1445	rno-miR-298	Maf	Ptms	0.947133	Pearson	0.0144757	0.986841	Pearson	0.00180849	0.998937	DC	0.0310216
1446	rno-miR-298	Maf	Ptpn11	0.947133	Pearson	0.0144757	0.98784	Pearson	0.00160676	0.91563	DC	0.0290433
1447	rno-miR-298	Maf	Ptpre	0.947133	Pearson	0.0144757	0.987045	Pearson	0.00176663	0.995075	DC	0.0305341
1448	rno-miR-298	Maf	Ptprm	0.947133	Pearson	0.0144757	0.984579	Pearson	0.00229349	0.904067	Pearson	0.0351509
1449	rno-miR-298	Maf	Ptprn	0.947133	Pearson	0.0144757	0.985618	Pearson	0.00206606	0.999942	DC	2.55894e-09
1450	rno-miR-298	Maf	Ptprt	0.947133	Pearson	0.0144757	0.986821	Pearson	0.00181252	0.998565	DC	1.54422e-06
1451	rno-miR-298	Maf	Rab3gap2	0.947133	Pearson	0.0144757	0.988682	Pearson	0.00144286	0.919181	Pearson	0.00400778
1452	rno-miR-298	Maf	Rasgrp4	0.947133	Pearson	0.0144757	0.98579	Pearson	0.00202914	0.908239	Pearson	0.0329043
1453	rno-miR-298	Maf	Rgl1	0.947133	Pearson	0.0144757	0.986067	Pearson	0.00197015	0.909504	Pearson	0.0322322
1454	rno-miR-298	Maf	Rhoa	0.947133	Pearson	0.0144757	0.985874	Pearson	0.00201123	0.908572	Pearson	0.0327268
1455	rno-miR-298	Maf	Rictor	0.947133	Pearson	0.0144757	0.987569	Pearson	0.00166066	0.914681	DC	0.0295298
1456	rno-miR-298	Maf	Rims1	0.947133	Pearson	0.0144757	0.987621	Pearson	0.00165021	0.915114	Pearson	0.0293077
1457	rno-miR-298	Maf	Rpsa	0.947133	Pearson	0.0144757	0.985555	Pearson	0.00207948	0.907537	Pearson	0.0332788
1458	rno-miR-298	Maf	Rrp1b	0.947133	Pearson	0.0144757	0.986648	Pearson	0.00184838	0.911298	Pearson	0.0312875
1459	rno-miR-298	Maf	Samd12	0.947133	Pearson	0.0144757	0.986755	Pearson	0.00182611	0.911702	Pearson	0.0310758
1460	rno-miR-298	Maf	Sarm1	0.947133	Pearson	0.0144757	0.986475	Pearson	0.00188426	0.910693	DC	0.000248896
1461	rno-miR-298	Maf	Scarb2	0.947133	Pearson	0.0144757	0.98486	Pearson	0.00223107	0.90502	Pearson	0.0346336
1462	rno-miR-298	Maf	Shc3	0.947133	Pearson	0.0144757	0.984802	Pearson	0.00224405	0.751489	DC	0.034688
1463	rno-miR-298	Maf	Slc4a10	0.947133	Pearson	0.0144757	0.987355	Pearson	0.00170372	0.914	DC	0.0298811
1464	rno-miR-298	Maf	Slc8a1	0.947133	Pearson	0.0144757	0.987201	Pearson	0.00173489	0.913257	Pearson	0.0302656
1465	rno-miR-298	Maf	Sorbs2	0.947133	Pearson	0.0144757	0.986108	Pearson	0.0019615	0.909396	Pearson	0.0322894
1466	rno-miR-298	Maf	Spry4	0.947133	Pearson	0.0144757	0.98581	Pearson	0.00202476	0.90831	Pearson	0.0328665
1467	rno-miR-298	Maf	Sptb	0.947133	Pearson	0.0144757	0.98654	Pearson	0.00187079	0.910963	DC	0.0314631
1468	rno-miR-298	Maf	St3gal1	0.947133	Pearson	0.0144757	0.986704	Pearson	0.00183667	0.91149	Pearson	3.09308e-09
1469	rno-miR-298	Maf	Stim1	0.947133	Pearson	0.0144757	0.987905	Pearson	0.00159389	0.916111	Pearson	0.0204306
1470	rno-miR-298	Maf	Syne1	0.947133	Pearson	0.0144757	0.98629	Pearson	0.0019231	0.910085	Pearson	0.0319252
1471	rno-miR-298	Maf	Syt1	0.947133	Pearson	0.0144757	0.986913	Pearson	0.00179359	0.912428	Pearson	0.030697
1472	rno-miR-298	Maf	Taok3	0.947133	Pearson	0.0144757	0.986813	Pearson	0.00181429	0.999883	DC	0.0309922
1473	rno-miR-298	Maf	Tap1	0.947133	Pearson	0.0144757	0.982003	Pearson	0.00289034	0.895822	Pearson	0.0397278
1474	rno-miR-298	Maf	Tef	0.947133	Pearson	0.0144757	0.987432	Pearson	0.00168823	0.825683	Pearson	0.0297392
1475	rno-miR-298	Maf	Tgfbr1	0.947133	Pearson	0.0144757	0.985969	Pearson	0.00199085	0.908924	Pearson	0.0325397
1476	rno-miR-298	Maf	Thumpd1	0.947133	Pearson	0.0144757	0.986495	Pearson	0.00188007	0.910777	Pearson	0.00052513
1477	rno-miR-298	Maf	Trib1	0.947133	Pearson	0.0144757	0.987067	Pearson	0.00176218	0.999824	DC	2.3185e-08
1478	rno-miR-298	Maf	Trim44	0.947133	Pearson	0.0144757	0.987285	Pearson	0.00171789	0.913776	Pearson	0.0299971
1479	rno-miR-298	Maf	Trip11	0.947133	Pearson	0.0144757	0.986427	Pearson	0.00189445	0.999515	DC	1.76265e-07
1480	rno-miR-298	Maf	Vangl1	0.947133	Pearson	0.0144757	0.985737	Pearson	0.00204033	0.992472	DC	4.23921e-05
1481	rno-miR-298	Maf	Vipr2	0.947133	Pearson	0.0144757	0.986239	Pearson	0.00193389	0.999614	Pearson	1.11911e-07
1482	rno-miR-298	Maf	Zbtb38	0.947133	Pearson	0.0144757	0.987691	Pearson	0.00163632	0.915215	Pearson	0.0292559
1483	rno-miR-298	Nptx1	Arhgef9	0.99284	Pearson	0.000726512	0.989761	Pearson	0.00124178	0.997999	DC	0.0203804
1484	rno-miR-298	Nptx1	Kcnc1	0.99284	Pearson	0.000726512	0.986847	Pearson	0.0018072	0.995753	DC	0.000332061
1485	rno-miR-298	Tp53	Cd276	0.941521	Pearson	0.0168263	0.976598	Pearson	0.00428238	0.999938	DC	0.00120182
1486	rno-miR-298	Tp53	Cdk4	0.941521	Pearson	0.0168263	0.979628	Pearson	0.00347969	0.987333	Pearson	0.00170806
1487	rno-miR-298	Tp53	Hk2	0.941521	Pearson	0.0168263	0.987305	Pearson	0.00171373	0.976683	Pearson	0.00425916
1488	rno-miR-298	Tp53	Mmp14	0.941521	Pearson	0.0168263	0.985187	Pearson	0.00215948	0.980319	Pearson	0.00330451
1489	rno-miR-30a*	Nptx1	Arhgef9	0.990985	Pearson	0.00102619	0.997382	Pearson	0.000160695	0.830285	DC	0.0203804
1490	rno-miR-30a*	Nptx1	Gria4	0.990985	Pearson	0.00102619	0.998074	Pearson	0.00010146	0.802114	DC	0.027432
1491	rno-miR-30a*	Nr2c2	Crebbp	0.994152	Pearson	0.000536335	0.936777	Pearson	3.00026e-05	0.997517	Pearson	0.00014846
1492	rno-miR-30a*	Stat1	Ank3	0.935164	Pearson	0.0196241	0.999144	Pearson	3.00591e-05	0.921994	Pearson	0.0258452
1493	rno-miR-30a*	Stat1	Arih1	0.935164	Pearson	0.0196241	0.828101	Pearson	0.00016937	0.958022	DC	0.0102593
1494	rno-miR-30a*	Stat1	Crebbp	0.935164	Pearson	0.0196241	0.936777	Pearson	3.00026e-05	0.921909	Pearson	1.91133e-05
1495	rno-miR-30a*	Stat1	Dhcr24	0.935164	Pearson	0.00572668	0.998755	Pearson	5.27479e-05	0.985429	DC	0.000158467
1496	rno-miR-30a*	Stat1	Dnajb9	0.911297	DC	0.00572668	0.999473	Pearson	1.45054e-05	0.925729	Pearson	0.0240249
1497	rno-miR-30a*	Stat1	Dnm1l	0.911297	Pearson	0.00572668	0.995521	Pearson	0.000359536	0.899257	Pearson	0.037799
1498	rno-miR-30a*	Stat1	Fam13b1	0.935164	Pearson	0.00572668	0.998909	Pearson	4.32764e-05	0.919726	Pearson	0.0269707
1499	rno-miR-30a*	Stat1	Hmox1	0.911297	Pearson	0.00572668	0.996242	Pearson	0.000276353	0.73626	DC	0.00899482
1500	rno-miR-30a*	Stat1	Ide	0.911297	Pearson	0.0196241	0.99941	Pearson	1.72186e-05	0.794941	Pearson	0.0244053
1501	rno-miR-30a*	Stat1	Ipmk	0.935164	Pearson	0.00572668	0.998931	Pearson	4.19785e-05	0.919892	Pearson	0.0268879
1502	rno-miR-30a*	Stat1	Jak3	0.911297	Pearson	0.0196241	0.999477	Pearson	1.43407e-05	0.92586	DC	0.0239619
1503	rno-miR-30a*	Stat1	Pak1ip1	0.911297	DC	0.00572668	0.999331	Pearson	2.07837e-05	0.92395	Pearson	0.0248866
1504	rno-miR-30a*	Stat1	Pcdha4	0.911297	Pearson	0.00572668	0.998738	Pearson	5.3804e-05	0.918288	Pearson	0.0276928
1505	rno-miR-30a*	Stat1	Synj2bp	0.911297	DC	0.00572668	0.94298	DC	0.00239212	0.991173	DC	0.0265456
1506	rno-miR-30a*	Stat1	Tnfrsf12a	0.911297	Pearson	0.00572668	0.999627	DC	0.0106542	0.942541	DC	0.0228254
1507	rno-miR-30a*	Stat1	Ywhab	0.935164	DC	0.00572668	0.999128	Pearson	3.09107e-05	0.921842	Pearson	0.02592
1508	rno-miR-30a*	Tp53	Dnm1l	0.799106	DC	0.0021584	0.995521	Pearson	0.000359536	0.956911	DC	0.00772175
1509	rno-miR-30a*	Tp53	Sept9	0.799106	DC	0.0021584	0.84612	DC	0.0168483	0.980665	DC	0.00321794
1510	rno-miR-30c-2*	Tp53	Cd276	0.990083	Pearson	0.00118378	0.99936	Pearson	1.94546e-05	0.989982	Pearson	2.89454e-09
1511	rno-miR-30c-2*	Tp53	Mmp14	0.990083	Pearson	0.00118378	0.997414	Pearson	0.000157757	0.980319	Pearson	0.00330451
1512	rno-miR-30c-2*	Tp53	Sept9	0.990083	Pearson	0.00118378	0.997547	Pearson	0.000145758	0.980665	Pearson	0.00321794
1513	rno-miR-30c-2*	Tp53	Tax1bp3	0.990083	Pearson	0.00118378	0.997149	Pearson	0.00018269	0.959277	DC	0.00122686
1514	rno-miR-30e*	Nptx1	Arhgef9	0.98249	Pearson	0.00277408	0.991924	Pearson	0.000870205	0.830285	DC	0.000107455
1515	rno-miR-30e*	Nptx1	Gria4	0.98249	Pearson	0.00277408	0.993155	Pearson	0.00067913	0.802114	Pearson	0.027432
1516	rno-miR-30e*	Nr2c2	Crebbp	0.98626	Pearson	0.00192941	0.995382	Pearson	0.000376396	0.997517	Pearson	0.00014846
1517	rno-miR-30e*	Stat1	Ank3	0.948377	DC	0.0324379	0.995336	Pearson	0.000382151	0.921994	Pearson	0.0258452
1518	rno-miR-30e*	Stat1	Arih1	0.78412	DC	0.0139704	0.998821	Pearson	4.8605e-05	0.900715	DC	0.00714852
1519	rno-miR-30e*	Stat1	Crebbp	0.78412	DC	0.0324379	0.995382	DC	0.0228809	0.921909	Pearson	0.0258871
1520	rno-miR-30e*	Stat1	Dhcr24	0.78412	DC	0.0324379	0.994545	DC	0.0224527	0.985429	Pearson	0.000158467
1521	rno-miR-30e*	Stat1	Dnajb9	0.78412	DC	0.0324379	0.996228	Pearson	0.000277919	0.925729	Pearson	0.0240249
1522	rno-miR-30e*	Stat1	Dnm1l	0.78412	DC	0.0139704	0.988987	Pearson	0.00138504	0.899257	Pearson	0.037799
1523	rno-miR-30e*	Stat1	Fam13b1	0.78412	DC	0.0324379	0.994829	Pearson	0.000446017	0.919726	Pearson	0.0269707
1524	rno-miR-30e*	Stat1	Hmox1	0.78412	DC	0.0139704	0.998542	Pearson	6.68103e-05	0.96156	Pearson	0.0475829
1525	rno-miR-30e*	Stat1	Ide	0.78412	DC	0.0139704	0.996032	Pearson	0.000299836	0.924941	Pearson	0.0244053
1526	rno-miR-30e*	Stat1	Ipmk	0.78412	DC	0.0324379	0.994886	Pearson	0.000438684	0.919892	Pearson	0.0268879
1527	rno-miR-30e*	Stat1	Jak3	0.78412	Pearson	0.0139704	0.996218	Pearson	0.000279046	0.92586	Pearson	0.0239619
1528	rno-miR-30e*	Stat1	Pak1ip1	0.948377	Pearson	0.0324379	0.995835	Pearson	0.000322521	0.92395	Pearson	0.0248866
1529	rno-miR-30e*	Stat1	Pcdha4	0.948377	Pearson	0.0139704	0.994458	Pearson	0.000494822	0.918288	Pearson	0.0276928
1530	rno-miR-30e*	Stat1	Spire1	0.948377	Pearson	0.0139704	0.995592	Pearson	0.000351139	0.922912	Pearson	0.0253938
1531	rno-miR-30e*	Stat1	Synj2bp	0.948377	Pearson	0.0139704	0.829602	DC	0.0205398	0.920579	DC	0.0265456
1532	rno-miR-30e*	Stat1	Tnfrsf12a	0.78412	Pearson	0.0139704	0.742551	DC	0.045444	0.928241	Pearson	0.0228254
1533	rno-miR-30e*	Stat1	Ywhab	0.948377	Pearson	0.0324379	0.99531	Pearson	0.000385237	0.921842	Pearson	0.02592
1534	rno-miR-30e*	Stat1	Zfp385d	0.948377	Pearson	0.0139704	0.994864	Pearson	0.000441461	0.919868	Pearson	0.0269
1535	rno-miR-30e*	Tp53	Dnm1l	0.991615	Pearson	0.000920499	0.988987	Pearson	0.00138504	0.965291	Pearson	0.00772175
1536	rno-miR-30e*	Tp53	Sept9	0.991615	Pearson	0.000920499	0.996303	Pearson	0.000269728	0.995433	Pearson	0.00321794
1537	rno-miR-323	Creb1	Arf4	0.897535	Pearson	0.0387622	0.997465	Pearson	0.000153117	0.996717	DC	8.0742e-06
1538	rno-miR-323	Creb1	Arih1	0.897535	Pearson	0.0387622	0.998609	Pearson	6.22711e-05	0.901529	Pearson	0.0365405
1539	rno-miR-323	Creb1	Calca	0.897535	Pearson	0.0387622	0.998208	Pearson	9.1062e-05	0.914048	Pearson	4.03107e-08
1540	rno-miR-323	Creb1	Cdc27	0.897535	Pearson	0.0387622	0.985816	Pearson	0.0020235	0.9962	DC	1.0819e-05
1541	rno-miR-323	Creb1	Cnot4	0.897535	Pearson	0.0387622	0.985204	Pearson	0.00215572	0.910275	DC	0.00585734
1542	rno-miR-323	Creb1	Csrp2	0.897535	Pearson	0.0387622	0.993071	Pearson	0.000691623	0.983373	DC	0.000206194
1543	rno-miR-323	Creb1	Cxxc4	0.897535	Pearson	0.0387622	0.989778	Pearson	0.00123873	0.751657	DC	0.0424266
1544	rno-miR-323	Creb1	Cyfip2	0.897535	Pearson	0.0387622	0.993795	Pearson	0.00058624	0.997038	DC	6.57356e-06
1545	rno-miR-323	Creb1	Dnajb9	0.897535	Pearson	0.0387622	0.994799	Pearson	0.000449868	0.996128	DC	1.12305e-05
1546	rno-miR-323	Creb1	Dnajc6	0.897535	Pearson	0.0387622	0.99177	Pearson	0.000895196	0.999989	DC	9.36865e-11
1547	rno-miR-323	Creb1	Dnm1l	0.897535	Pearson	0.0387622	0.986765	Pearson	0.00182412	0.863828	DC	0.0132758
1548	rno-miR-323	Creb1	Eif5	0.897535	Pearson	0.0387622	0.994798	Pearson	0.000450062	0.996863	DC	7.37292e-06
1549	rno-miR-323	Creb1	Epha4	0.897535	Pearson	0.0387622	0.991729	Pearson	0.000901792	0.993941	DC	2.74812e-05
1550	rno-miR-323	Creb1	F2rl1	0.897535	Pearson	0.0387622	0.994636	Pearson	0.00047119	1	DC	6.32827e-15
1551	rno-miR-323	Creb1	Fn1	0.897535	Pearson	0.0387622	0.996715	Pearson	0.000225921	0.759553	DC	0.0398857
1552	rno-miR-323	Creb1	Gnao1	0.897535	Pearson	0.0387622	0.990872	Pearson	0.0010455	0.737568	DC	0.0471345
1553	rno-miR-323	Creb1	Grm5	0.897535	Pearson	0.0387622	0.991984	Pearson	0.000860425	0.996182	DC	1.09213e-05
1554	rno-miR-323	Creb1	Hk2	0.897535	Pearson	0.0387622	0.992997	Pearson	0.000702728	0.998776	DC	1.12238e-06
1555	rno-miR-323	Creb1	Ipmk	0.897535	Pearson	0.0387622	0.993273	Pearson	0.000661716	0.976409	DC	0.000414118
1556	rno-miR-323	Creb1	Lpgat1	0.897535	Pearson	0.0387622	0.992094	Pearson	0.000842802	0.99693	DC	7.06048e-06
1557	rno-miR-323	Creb1	Lrrc4	0.897535	Pearson	0.0387622	0.993467	Pearson	0.000633265	0.995652	DC	1.41612e-05
1558	rno-miR-323	Creb1	Map1a	0.897535	Pearson	0.0387622	0.994112	Pearson	0.000541909	0.991065	DC	5.96968e-05
1559	rno-miR-323	Creb1	Mgll	0.897535	Pearson	0.0387622	0.991532	Pearson	0.000934164	0.998093	DC	2.72618e-06
1560	rno-miR-323	Creb1	Mmp14	0.897535	Pearson	0.0387622	0.994767	Pearson	0.000454111	0.995741	DC	1.35871e-05
1561	rno-miR-323	Creb1	Nap1l1	0.897535	Pearson	0.0387622	0.994127	Pearson	0.000539748	0.998399	DC	1.92113e-06
1562	rno-miR-323	Creb1	Nek7	0.897535	Pearson	0.0387622	0.992385	Pearson	0.000796726	0.999694	DC	7.00581e-08
1563	rno-miR-323	Creb1	Pcdh7	0.897535	Pearson	0.0387622	0.990173	Pearson	0.00116763	0.975763	DC	0.000436999
1564	rno-miR-323	Creb1	Prkca	0.897535	Pearson	0.0387622	0.992791	Pearson	0.000733949	0.997647	DC	4.14932e-06
1565	rno-miR-323	Creb1	Rapgef2	0.897535	Pearson	0.0387622	0.992451	Pearson	0.000786484	0.999996	DC	1.18372e-11
1566	rno-miR-323	Creb1	Sec16b	0.897535	Pearson	0.0387622	0.995882	Pearson	0.000317015	0.795957	DC	0.0291014
1567	rno-miR-323	Creb1	Slc12a2	0.897535	Pearson	0.0387622	0.992891	Pearson	0.000718684	0.99622	DC	1.07047e-05
1568	rno-miR-323	Creb1	Stim2	0.897535	Pearson	0.0387622	0.992843	Pearson	0.00072604	0.809184	DC	0.0255712
1569	rno-miR-323	Creb1	Trib1	0.897535	Pearson	0.0387622	0.993228	Pearson	0.000668362	0.995987	DC	1.20592e-05
1570	rno-miR-323	Creb1	Vangl1	0.897535	Pearson	0.0387622	0.994361	Pearson	0.000507884	0.997946	DC	3.16239e-06
1571	rno-miR-323	Creb1	Zdhhc17	0.897535	Pearson	0.0387622	0.993139	Pearson	0.000681454	0.751616	DC	0.04244
1572	rno-miR-323	Foxp1	Cdc27	0.970589	Pearson	0.00602804	0.985816	Pearson	0.0020235	0.99675	DC	3.56789e-06
1573	rno-miR-323	Nr2c2	Crebbp	0.98404	Pearson	0.00241457	0.754706	Pearson	0.000581014	0.997517	Pearson	0.00014846
1574	rno-miR-323	Strbp	Aplp2	0.956308	Pearson	0.0108911	0.968566	Pearson	0.00665863	0.998937	Pearson	1.88033e-06
1575	rno-miR-328	Tp53	Cd276	0.961746	Pearson	0.00892967	0.989416	Pearson	0.0013051	0.989982	DC	0.00120182
1576	rno-miR-33	Creb1	Ank3	0.882608	Pearson	0.0474236	0.997547	Pearson	0.000145748	0.932327	DC	0.00335725
1577	rno-miR-33	Creb1	Anp32a	0.882608	Pearson	0.0474236	0.994578	Pearson	0.000478895	0.984086	DC	0.000188943
1578	rno-miR-33	Creb1	Arf4	0.882608	Pearson	0.0474236	0.999551	Pearson	1.14362e-05	0.996717	DC	8.0742e-06
1579	rno-miR-33	Creb1	Ash1l	0.882608	Pearson	0.0474236	0.979484	Pearson	0.00351657	0.869807	DC	0.0121609
1580	rno-miR-33	Creb1	Brcc3	0.882608	Pearson	0.0474236	0.99158	Pearson	0.000926281	0.996105	DC	1.13612e-05
1581	rno-miR-33	Creb1	Cdc27	0.882608	Pearson	0.0474236	0.991627	Pearson	0.000918499	0.9962	DC	1.0819e-05
1582	rno-miR-33	Creb1	Cnot4	0.882608	Pearson	0.0474236	0.990997	Pearson	0.00102411	0.910275	DC	0.00585734
1583	rno-miR-33	Creb1	Dnajc6	0.882608	Pearson	0.0474236	0.996116	Pearson	0.000290424	0.999989	DC	9.36865e-11
1584	rno-miR-33	Creb1	Dnm1l	0.882608	Pearson	0.0474236	0.730301	Pearson	0.000822985	0.863828	DC	0.0132758
1585	rno-miR-33	Creb1	Eif5	0.882608	Pearson	0.0474236	0.998158	Pearson	9.48989e-05	0.996863	DC	7.37292e-06
1586	rno-miR-33	Creb1	Elovl6	0.882608	Pearson	0.0474236	0.849626	Pearson	0.000470703	0.748023	DC	0.0436196
1587	rno-miR-33	Creb1	Emp1	0.882608	Pearson	0.0474236	0.845556	DC	0.0169688	0.753134	DC	0.041946
1588	rno-miR-33	Creb1	Epha4	0.882608	Pearson	0.0474236	0.996194	Pearson	0.000281661	0.993941	DC	2.74812e-05
1589	rno-miR-33	Creb1	Grm5	0.882608	Pearson	0.0474236	0.996275	Pearson	0.000272785	0.996182	DC	1.09213e-05
1590	rno-miR-33	Creb1	Kcnc1	0.882608	Pearson	0.0474236	0.997276	Pearson	0.000170572	0.996072	DC	1.15545e-05
1591	rno-miR-33	Creb1	Lrrc4	0.882608	Pearson	0.0474236	0.997293	Pearson	0.000169007	0.995652	DC	1.41612e-05
1592	rno-miR-33	Creb1	Nek7	0.882608	Pearson	0.0474236	0.996553	Pearson	0.000242787	0.999694	DC	7.00581e-08
1593	rno-miR-33	Creb1	Nrip1	0.882608	Pearson	0.0474236	0.995341	Pearson	0.000381455	0.914472	DC	0.00532983
1594	rno-miR-33	Creb1	Pcdh7	0.882608	Pearson	0.0474236	0.994918	Pearson	0.000434559	0.975763	DC	0.000436999
1595	rno-miR-33	Creb1	Ptgr1	0.882608	Pearson	0.0474236	0.997961	Pearson	0.000110483	0.997927	DC	3.22169e-06
1596	rno-miR-33	Creb1	Rpl27a	0.882608	Pearson	0.0474236	0.997881	Pearson	0.000117066	0.997038	DC	6.57356e-06
1597	rno-miR-33	Creb1	Samd12	0.882608	Pearson	0.0474236	0.997321	Pearson	0.000166363	0.986264	DC	0.000140861
1598	rno-miR-33	Creb1	Samd8	0.882608	Pearson	0.0474236	0.99743	Pearson	0.000156298	0.996004	DC	1.1958e-05
1599	rno-miR-33	Creb1	Stim2	0.882608	Pearson	0.0474236	0.996842	Pearson	0.000212968	0.809184	DC	0.0255712
1600	rno-miR-33	Creb1	Tgfbr1	0.882608	Pearson	0.0474236	0.99777	DC	0.0250359	0.792295	DC	0.0301159
1601	rno-miR-33	Creb1	Vipr2	0.882608	Pearson	0.0474236	0.997626	Pearson	0.000138813	0.995137	DC	1.77052e-05
1602	rno-miR-33	Creb1	Zbtb38	0.882608	Pearson	0.0474236	0.996674	Pearson	0.000230144	0.93843	DC	0.00278483
1603	rno-miR-33	Creb1	Zdhhc17	0.882608	Pearson	0.0474236	0.997049	Pearson	0.000192319	0.751616	DC	0.04244
1604	rno-miR-33	Foxp1	Ash1l	0.980774	Pearson	0.00319078	0.979484	Pearson	0.00351657	0.9986	DC	0.0227061
1605	rno-miR-33	Foxp1	Cdc27	0.980774	Pearson	0.00319078	0.991627	Pearson	0.000918499	0.99675	DC	3.56789e-06
1606	rno-miR-33	Maf	Add1	0.880718	Pearson	0.0485588	0.999981	DC	2.62977e-10	0.929024	Pearson	0.0224556
1607	rno-miR-33	Maf	Akap13	0.880718	Pearson	0.0485588	0.997668	Pearson	0.00013513	0.909344	Pearson	0.032317
1608	rno-miR-33	Maf	Ank3	0.880718	Pearson	0.0485588	0.997547	Pearson	0.000145748	0.910475	DC	0.0317197
1609	rno-miR-33	Maf	Arf4	0.880718	Pearson	0.0485588	0.999551	Pearson	1.14362e-05	0.890034	DC	2.02293e-09
1610	rno-miR-33	Maf	Ash1l	0.880718	Pearson	0.0485588	0.979484	Pearson	0.00351657	0.849514	DC	0.0104321
1611	rno-miR-33	Maf	Bcap29	0.880718	Pearson	0.0485588	0.9991	Pearson	3.23861e-05	0.897186	DC	1.17213e-08
1612	rno-miR-33	Maf	Bmpr2	0.880718	Pearson	0.0485588	0.996953	Pearson	0.000201827	0.973897	DC	0.0296363
1613	rno-miR-33	Maf	Brcc3	0.880718	Pearson	0.0485588	0.99158	Pearson	0.000926281	0.999848	DC	1.72847e-08
1614	rno-miR-33	Maf	Ccl2	0.880718	Pearson	0.0485588	0.993889	DC	2.79501e-05	0.885703	Pearson	0.0455825
1615	rno-miR-33	Maf	Cdc27	0.880718	Pearson	0.0485588	0.991627	Pearson	0.000918499	0.933972	DC	1.34015e-08
1616	rno-miR-33	Maf	Clul1	0.880718	Pearson	0.0485588	0.99233	Pearson	0.000805407	0.994944	DC	1.91373e-05
1617	rno-miR-33	Maf	Cplx2	0.880718	Pearson	0.0485588	0.89982	DC	0.00727572	0.927386	Pearson	0.0232314
1618	rno-miR-33	Maf	Crebbp	0.880718	Pearson	0.0485588	0.999475	Pearson	0.000147824	0.910438	Pearson	0.0317391
1619	rno-miR-33	Maf	Crot	0.880718	Pearson	0.0485588	0.998135	Pearson	9.66772e-05	0.906341	DC	0.0339205
1620	rno-miR-33	Maf	Cxcl12	0.880718	Pearson	0.0485588	0.994823	DC	0.000170264	0.923133	Pearson	0.0252855
1621	rno-miR-33	Maf	Dcaf6	0.880718	Pearson	0.0485588	0.994454	Pearson	0.000307704	0.918421	Pearson	0.0276258
1622	rno-miR-33	Maf	Dclk1	0.880718	Pearson	0.0485588	0.999778	Pearson	8.62663e-06	0.891103	Pearson	0.042426
1623	rno-miR-33	Maf	Dhcr24	0.880718	Pearson	0.0485588	0.994473	Pearson	0.000213131	0.914241	Pearson	0.0297568
1624	rno-miR-33	Maf	Dnajc6	0.880718	Pearson	0.0485588	0.996116	Pearson	0.000290424	0.918	DC	0.0278383
1625	rno-miR-33	Maf	Dnm1l	0.880718	Pearson	0.0485588	0.730301	Pearson	0.000822985	0.843187	DC	0.0210602
1626	rno-miR-33	Maf	Dusp6	0.880718	Pearson	0.0485588	0.87159	Pearson	0.000146104	0.910214	Pearson	0.0318571
1627	rno-miR-33	Maf	Eif5	0.880718	Pearson	0.0485588	0.998158	Pearson	9.48989e-05	0.906178	DC	0.0340079
1628	rno-miR-33	Maf	Elovl6	0.880718	Pearson	0.0485588	0.99464	Pearson	0.000470703	0.92395	Pearson	0.0248865
1629	rno-miR-33	Maf	Emp1	0.880718	Pearson	0.0485588	0.845556	Pearson	8.64528e-06	0.889799	Pearson	0.0431818
1630	rno-miR-33	Maf	Epha4	0.880718	Pearson	0.0485588	0.996194	Pearson	0.000281661	0.999229	DC	4.46164e-07
1631	rno-miR-33	Maf	Fgf14	0.880718	Pearson	0.0485588	0.997203	Pearson	0.00017752	0.912409	DC	1.37038e-07
1632	rno-miR-33	Maf	Filip1	0.880718	Pearson	0.0485588	0.996598	Pearson	0.000238099	0.999929	DC	3.80012e-09
1633	rno-miR-33	Maf	Gng11	0.880718	Pearson	0.0485588	0.997959	Pearson	0.000110662	0.907601	DC	1.17213e-08
1634	rno-miR-33	Maf	Gng12	0.880718	Pearson	0.0485588	0.998107	DC	0.000776356	0.90666	Pearson	0.0337487
1635	rno-miR-33	Maf	Grm5	0.880718	Pearson	0.0485588	0.996275	Pearson	0.000272785	0.999863	DC	1.40889e-08
1636	rno-miR-33	Maf	Gspt1	0.880718	Pearson	0.0485588	0.997952	Pearson	0.000111244	0.99766	Pearson	4.10217e-06
1637	rno-miR-33	Maf	Gucy1a3	0.880718	Pearson	0.0485588	0.996977	Pearson	0.000199434	0.913695	DC	0.0300387
1638	rno-miR-33	Maf	Hcn1	0.880718	Pearson	0.0485588	0.99724	Pearson	0.000173992	0.912173	DC	0.0308299
1639	rno-miR-33	Maf	Hn1l	0.880718	Pearson	0.0485588	0.998792	DC	0.00837533	0.901071	Pearson	0.036793
1640	rno-miR-33	Maf	Hpcal4	0.880718	Pearson	0.0485588	0.996059	Pearson	0.000296849	0.918272	DC	0.0277008
1641	rno-miR-33	Maf	Htt	0.880718	Pearson	0.0485588	0.986553	DC	0.00013501	0.903584	Pearson	0.0354142
1642	rno-miR-33	Maf	Ipo5	0.880718	Pearson	0.0485588	0.998563	DC	0.000208321	0.903187	Pearson	0.0356308
1643	rno-miR-33	Maf	Kcnc1	0.880718	Pearson	0.0485588	0.997276	Pearson	0.000170572	0.999842	DC	0.0309244
1644	rno-miR-33	Maf	Kcnk2	0.880718	Pearson	0.0485588	0.99641	Pearson	0.000258077	0.916319	Pearson	0.0286912
1645	rno-miR-33	Maf	Kcnma1	0.880718	Pearson	0.0485588	0.996542	DC	0.00310986	0.915792	Pearson	0.0289599
1646	rno-miR-33	Maf	Kif3b	0.880718	Pearson	0.0485588	0.998645	Pearson	0.000144745	0.910238	Pearson	0.0318448
1647	rno-miR-33	Maf	Lrrc4	0.880718	Pearson	0.0485588	0.997293	Pearson	0.000169007	0.989143	Pearson	8.80936e-05
1648	rno-miR-33	Maf	Lrrcc1	0.880718	Pearson	0.0485588	0.96129	Pearson	0.000241824	0.915673	Pearson	0.0290209
1649	rno-miR-33	Maf	Lypd3	0.880718	Pearson	0.0485588	0.997916	Pearson	0.000114155	0.860417	DC	0.0139326
1650	rno-miR-33	Maf	Map1b	0.880718	Pearson	0.0485588	0.996962	Pearson	0.000200875	0.913587	Pearson	0.030095
1651	rno-miR-33	Maf	Med13l	0.880718	Pearson	0.0485588	0.997346	Pearson	0.000164104	0.911575	DC	0.0311425
1652	rno-miR-33	Maf	Nedd4	0.880718	Pearson	0.0485588	0.997763	DC	0.000471002	0.908976	Pearson	0.0325123
1653	rno-miR-33	Maf	Nek7	0.880718	Pearson	0.0485588	0.996553	Pearson	0.000242787	0.998936	DC	0.0289112
1654	rno-miR-33	Maf	Nphs1	0.880718	Pearson	0.0485588	0.967679	Pearson	0.000239464	0.915561	Pearson	0.0290786
1655	rno-miR-33	Maf	Odc1	0.880718	Pearson	0.0485588	0.953114	Pearson	6.60213e-05	0.903224	Pearson	0.0356107
1656	rno-miR-33	Maf	Pappa	0.880718	Pearson	0.0485588	0.813312	Pearson	0.000259718	0.765863	Pearson	0.0379062
1657	rno-miR-33	Maf	Pcdh7	0.880718	Pearson	0.0485588	0.994918	Pearson	0.000434559	0.964853	DC	0.000915606
1658	rno-miR-33	Maf	Pcdha4	0.880718	Pearson	0.0485588	0.99685	Pearson	0.000212119	0.914384	Pearson	2.18021e-08
1659	rno-miR-33	Maf	Pclo	0.880718	Pearson	0.0485588	0.860959	DC	0.0138272	0.917392	Pearson	0.0281455
1660	rno-miR-33	Maf	Pds5b	0.880718	Pearson	0.0485588	0.997103	Pearson	0.000187111	0.999858	DC	0.0304074
1661	rno-miR-33	Maf	Pik3r3	0.880718	Pearson	0.0485588	0.996725	Pearson	0.000224852	0.985974	Pearson	0.0293737
1662	rno-miR-33	Maf	Plxna2	0.880718	Pearson	0.0485588	0.996813	Pearson	0.000215825	0.914407	Pearson	0.0296712
1663	rno-miR-33	Maf	Ppfia2	0.880718	Pearson	0.0485588	0.997042	Pearson	0.000193083	0.979712	Pearson	0.000306605
1664	rno-miR-33	Maf	Ppp1r9a	0.880718	Pearson	0.0485588	0.996191	Pearson	0.000282012	0.91756	DC	0.0280607
1665	rno-miR-33	Maf	Ppp2r3a	0.880718	Pearson	0.0485588	0.921415	DC	0.00451042	0.914976	Pearson	0.0293783
1666	rno-miR-33	Maf	Ptgr1	0.880718	Pearson	0.0485588	0.997961	Pearson	0.000110483	0.999979	DC	3.25487e-10
1667	rno-miR-33	Maf	Rictor	0.880718	Pearson	0.0485588	0.996784	Pearson	0.00021881	0.988765	Pearson	0.0295298
1668	rno-miR-33	Maf	Rimbp2	0.880718	Pearson	0.0485588	0.96929	Pearson	0.000138735	0.9098	Pearson	0.0320759
1669	rno-miR-33	Maf	Rims1	0.880718	Pearson	0.0485588	0.945567	Pearson	0.000229847	0.915114	Pearson	0.0293077
1670	rno-miR-33	Maf	Robo2	0.880718	Pearson	0.0485588	0.997657	Pearson	0.000136099	0.909617	Pearson	0.0321727
1671	rno-miR-33	Maf	Rpl27a	0.880718	Pearson	0.0485588	0.997881	Pearson	0.000117066	0.999981	DC	2.64144e-10
1672	rno-miR-33	Maf	Samd12	0.880718	Pearson	0.0485588	0.997321	Pearson	0.000166363	0.911702	Pearson	0.000386131
1673	rno-miR-33	Maf	Sarm1	0.880718	Pearson	0.0485588	0.99749	Pearson	0.000150914	0.910693	Pearson	0.000248896
1674	rno-miR-33	Maf	Scn2a1	0.880718	Pearson	0.0485588	0.944659	DC	0.00225458	0.91398	Pearson	0.0298917
1675	rno-miR-33	Maf	Slc4a10	0.880718	Pearson	0.0485588	0.9969	Pearson	0.000207131	0.744108	Pearson	0.0298811
1676	rno-miR-33	Maf	Spry4	0.880718	Pearson	0.0485588	0.997869	DC	1.21954e-08	0.90831	Pearson	0.0328665
1677	rno-miR-33	Maf	Sult1a1	0.880718	Pearson	0.0485588	0.997069	DC	0.000293711	0.913044	Pearson	0.0303763
1678	rno-miR-33	Maf	Synj2bp	0.880718	Pearson	0.0485588	0.997901	DC	3.30325e-06	0.911844	Pearson	0.0310017
1679	rno-miR-33	Maf	Syt1	0.880718	Pearson	0.0485588	0.996901	Pearson	0.000179788	0.912428	Pearson	0.030697
1680	rno-miR-33	Maf	Tbc1d5	0.880718	Pearson	0.0485588	0.997455	Pearson	0.000154047	0.995544	Pearson	1.48705e-05
1681	rno-miR-33	Maf	Tgfbr1	0.880718	Pearson	0.0485588	0.811261	DC	0.0250359	0.908924	DC	0.0372094
1682	rno-miR-33	Maf	Usp7	0.880718	Pearson	0.0485588	0.996945	Pearson	0.000202651	0.913858	DC	1.34015e-08
1683	rno-miR-33	Maf	Vipr2	0.880718	Pearson	0.0485588	0.997626	Pearson	0.000138813	0.999614	Pearson	1.11911e-07
1684	rno-miR-33	Maf	Zbtb38	0.880718	Pearson	0.0485588	0.996674	Pearson	0.000230144	0.915215	DC	0.00431565
1685	rno-miR-33	Maf	Zbtb43	0.880718	Pearson	0.0485588	0.996328	Pearson	0.000102271	0.906986	Pearson	0.0335739
1686	rno-miR-33	Maf	Zdhhc17	0.880718	Pearson	0.0485588	0.846774	DC	0.0167094	0.913193	Pearson	0.030299
1687	rno-miR-33	Nptx1	Kcnc1	0.986456	Pearson	0.0357635	0.997276	Pearson	0.000170572	0.800567	Pearson	0.000332061
1688	rno-miR-335	Isl1	Col3a1	0.926122	Pearson	0.0238358	0.998479	Pearson	7.11784e-05	0.924472	Pearson	0.0246328
1689	rno-miR-335	Isl1	Cxcl12	0.926122	Pearson	0.0238358	0.996493	Pearson	0.000249148	0.951113	Pearson	0.0128798
1690	rno-miR-335	Isl1	Cyfip2	0.926122	Pearson	0.0238358	0.997986	Pearson	0.000108426	0.940916	DC	0.0170864
1691	rno-miR-335	Isl1	Gzf1	0.926122	Pearson	0.0238358	0.998143	Pearson	9.60663e-05	0.940209	Pearson	0.0173922
1692	rno-miR-335	Isl1	Kif3b	0.926122	Pearson	0.0238358	0.998036	Pearson	0.000104469	0.940685	Pearson	0.0171862
1693	rno-miR-335	Isl1	Map2	0.926122	Pearson	0.0238358	0.997912	Pearson	0.000114507	0.941934	Pearson	0.0166492
1694	rno-miR-335	Nptx1	Gria4	0.990182	Pearson	0.00116607	0.996944	Pearson	0.00020268	0.997271	DC	0.000171043
1695	rno-miR-335	Nptx1	Kcnc1	0.990182	Pearson	0.00116607	0.997856	Pearson	0.000119136	0.995753	DC	0.000332061
1696	rno-miR-335	Tp53	Mmp14	0.983214	Pearson	0.00260413	0.998321	Pearson	8.25485e-05	0.980319	Pearson	0.00330451
1697	rno-miR-338*	Gnb1	Arf4	0.929952	Pearson	0.0220195	0.973001	Pearson	0.000113665	0.905083	Pearson	0.0345996
1698	rno-miR-338*	Stat1	Arf4	0.91593	Pearson	0.0288897	0.997922	Pearson	0.000113665	0.938597	Pearson	0.0180957
1699	rno-miR-338*	Stat1	Arih1	0.91593	Pearson	0.0288897	0.992161	Pearson	0.000832186	0.900715	Pearson	0.00714852
1700	rno-miR-338*	Stat1	Btg4	0.91593	Pearson	0.0288897	0.76926	Pearson	7.09233e-05	0.751673	Pearson	0.0424213
1701	rno-miR-338*	Stat1	Clcf1	0.91593	Pearson	0.0288897	0.960957	DC	0.0050794	0.989106	Pearson	0.00136268
1702	rno-miR-338*	Stat1	Cnr1	0.91593	Pearson	0.0288897	0.999572	Pearson	1.06204e-05	0.83061	Pearson	0.0203046
1703	rno-miR-338*	Stat1	Crebbp	0.91593	Pearson	0.0288897	0.999824	Pearson	2.80594e-06	0.994948	DC	0.0258871
1704	rno-miR-338*	Stat1	Dhcr24	0.91593	Pearson	0.0288897	0.999932	Pearson	6.7857e-07	0.91827	DC	0.0277018
1705	rno-miR-338*	Stat1	Dhx9	0.91593	Pearson	0.0288897	0.999975	DC	0.00064425	0.916373	Pearson	0.0286636
1706	rno-miR-338*	Stat1	Dnajb9	0.91593	Pearson	0.0288897	0.9996	DC	0.000593531	0.925729	Pearson	0.0240249
1707	rno-miR-338*	Stat1	Fn1	0.91593	Pearson	0.0288897	0.998597	Pearson	6.3045e-05	0.816586	Pearson	0.0197046
1708	rno-miR-338*	Stat1	Hmox1	0.91593	Pearson	0.0288897	0.783656	Pearson	0.00113534	0.73626	DC	0.0475829
1709	rno-miR-338*	Stat1	Ipmk	0.91593	Pearson	0.0288897	0.946077	Pearson	1.15697e-06	0.919892	Pearson	0.0268879
1710	rno-miR-338*	Stat1	Kcnj3	0.91593	Pearson	0.0288897	0.910435	Pearson	2.72943e-07	0.916639	Pearson	0.0285278
1711	rno-miR-338*	Stat1	Omg	0.91593	Pearson	0.0288897	0.999936	DC	0.000579897	0.918728	Pearson	0.0274714
1712	rno-miR-338*	Stat1	Pak1ip1	0.91593	Pearson	0.0288897	0.971401	DC	0.000607576	0.92395	Pearson	0.0248866
1713	rno-miR-338*	Stat1	Pcdha4	0.91593	Pearson	0.0288897	0.971495	DC	0.000603623	0.918288	Pearson	0.0276928
1714	rno-miR-338*	Stat1	Pter	0.91593	Pearson	0.0288897	0.999748	Pearson	4.80901e-06	0.997142	Pearson	6.12175e-06
1715	rno-miR-338*	Stat1	Ptprm	0.91593	Pearson	0.0288897	0.999462	Pearson	1.49857e-05	0.983189	Pearson	0.000210781
1716	rno-miR-338*	Stat1	Rimbp2	0.91593	Pearson	0.0288897	0.999797	Pearson	3.47528e-06	0.983788	Pearson	0.0255986
1717	rno-miR-338*	Stat1	Sept7	0.91593	Pearson	0.0288897	0.999899	Pearson	1.21576e-06	0.919785	Pearson	0.000754815
1718	rno-miR-338*	Stat1	Slc1a5	0.91593	Pearson	0.0288897	0.999393	Pearson	1.79379e-05	0.928268	Pearson	0.0228126
1719	rno-miR-338*	Stat1	Snx7	0.91593	Pearson	0.0288897	0.971985	DC	0.000583132	0.924487	Pearson	0.0246253
1720	rno-miR-338*	Stat1	Sorbs2	0.91593	Pearson	0.0288897	0.999781	Pearson	3.88681e-06	0.922897	DC	0.0382348
1721	rno-miR-338*	Stat1	St8sia3	0.91593	Pearson	0.0288897	0.999914	Pearson	9.58516e-07	0.84863	DC	0.0271706
1722	rno-miR-338*	Stat1	Synj2bp	0.91593	Pearson	0.0288897	0.999873	Pearson	1.71113e-06	0.920579	DC	0.0265456
1723	rno-miR-346	Nptx1	Arhgef9	0.995097	Pearson	0.000411762	0.993048	Pearson	0.00069513	0.830285	DC	0.000107455
1724	rno-miR-346	Nptx1	Kcnc1	0.995097	Pearson	0.000411762	0.990712	Pearson	0.00107295	0.995753	DC	0.000332061
1725	rno-miR-363	Nptx1	Gria4	0.994906	Pearson	0.000436149	0.998492	Pearson	7.02808e-05	0.997271	Pearson	0.027432
1726	rno-miR-363	Nptx1	Nefl	0.994906	Pearson	0.000436149	0.998622	Pearson	6.14048e-05	0.996364	DC	0.00885083
1727	rno-miR-363	Nr2c2	Crebbp	0.996075	Pearson	0.00029498	0.998568	Pearson	6.50282e-05	0.997517	Pearson	0.00014846
1728	rno-miR-375	Col5a1	Col3a1	0.89549	Pearson	0.0399153	0.995654	Pearson	0.000343741	0.926187	Pearson	0.0238051
1729	rno-miR-375	Foxp1	Myh10	0.967132	Pearson	0.00711763	0.991244	Pearson	0.000982325	0.991659	DC	0.000913271
1730	rno-miR-375	Stat1	Ccdc50	0.95044	Pearson	0.0131455	0.98435	Pearson	0.00234458	0.83879	Pearson	0.0184441
1731	rno-miR-375	Stat1	Ccdc89	0.95044	Pearson	0.0131455	0.985022	Pearson	0.00219554	0.899708	Pearson	0.0375484
1732	rno-miR-375	Stat1	Cish	0.95044	Pearson	0.0131455	0.997432	Pearson	0.000156162	0.951093	Pearson	0.0128876
1733	rno-miR-375	Stat1	En1	0.95044	Pearson	0.0131455	0.993072	Pearson	0.000691471	0.926	Pearson	0.0238947
1734	rno-miR-375	Stat1	Entpd1	0.95044	Pearson	0.0131455	0.993201	Pearson	0.000672298	0.94985	Pearson	0.00185473
1735	rno-miR-375	Stat1	Epha4	0.95044	Pearson	0.0131455	0.989766	Pearson	0.00124092	0.915093	Pearson	0.0293183
1736	rno-miR-375	Stat1	Gnao1	0.95044	Pearson	0.0131455	0.988967	Pearson	0.00138888	0.911485	DC	0.0311896
1737	rno-miR-375	Stat1	Grm5	0.95044	Pearson	0.0131455	0.990084	Pearson	0.00118348	0.91548	Pearson	0.0291201
1738	rno-miR-375	Stat1	Hk2	0.95044	Pearson	0.0131455	0.991148	Pearson	0.000998463	0.918949	Pearson	0.0273602
1739	rno-miR-375	Stat1	Hnrnpr	0.95044	Pearson	0.0131455	0.993394	Pearson	0.000643895	0.927523	DC	0.0231662
1740	rno-miR-375	Stat1	Kcnj3	0.95044	Pearson	0.0131455	0.990495	Pearson	0.00111074	0.916639	Pearson	0.0285278
1741	rno-miR-375	Stat1	Mapk14	0.95044	Pearson	0.0131455	0.993476	Pearson	0.000631966	0.927805	Pearson	0.023032
1742	rno-miR-375	Stat1	Mapkapk3	0.95044	Pearson	0.0131455	0.993973	Pearson	0.000561174	0.929924	Pearson	0.0220329
1743	rno-miR-375	Stat1	Myh10	0.95044	Pearson	0.0131455	0.991244	Pearson	0.000982325	0.91925	Pearson	0.0272092
1744	rno-miR-375	Stat1	N4bp2l1	0.95044	Pearson	0.0131455	0.990641	Pearson	0.00108535	0.891	DC	0.028369
1745	rno-miR-375	Stat1	Nap1l1	0.95044	Pearson	0.0131455	0.992339	Pearson	0.000804037	0.923101	Pearson	0.0253014
1746	rno-miR-375	Stat1	Pacsin1	0.95044	Pearson	0.0131455	0.990995	Pearson	0.00102445	0.918464	Pearson	0.027604
1747	rno-miR-375	Stat1	Pclo	0.95044	Pearson	0.0131455	0.990116	Pearson	0.00117784	0.915214	Pearson	0.0292561
1748	rno-miR-375	Stat1	Ppp1r9a	0.95044	Pearson	0.0131455	0.99004	Pearson	0.00119147	0.915098	Pearson	0.0293158
1749	rno-miR-375	Stat1	Prkca	0.95044	Pearson	0.0131455	0.990935	Pearson	0.00103473	0.918196	Pearson	0.0277392
1750	rno-miR-375	Stat1	Prkd1	0.95044	Pearson	0.0131455	0.991915	Pearson	0.000871611	0.921907	Pearson	0.0258879
1751	rno-miR-375	Stat1	Ptpre	0.95044	Pearson	0.0131455	0.991409	Pearson	0.000954608	0.91981	Pearson	0.0269289
1752	rno-miR-375	Stat1	Rasl11b	0.95044	Pearson	0.0131455	0.991863	Pearson	0.000880052	0.921368	Pearson	0.0261541
1753	rno-miR-375	Stat1	Rictor	0.95044	Pearson	0.0131455	0.990868	Pearson	0.00104612	0.917963	Pearson	0.0278568
1754	rno-miR-375	Stat1	Rimbp2	0.95044	Pearson	0.0131455	0.992193	Pearson	0.000827108	0.983788	Pearson	0.000196055
1755	rno-miR-375	Stat1	Slco1c1	0.95044	Pearson	0.0131455	0.991055	Pearson	0.00101422	0.9043	Pearson	0.00664981
1756	rno-miR-375	Stat1	Slk	0.95044	Pearson	0.0131455	0.99096	Pearson	0.00103039	0.918124	DC	0.0369434
1757	rno-miR-375	Stat1	St8sia3	0.95044	Pearson	0.0131455	0.991312	Pearson	0.000970814	0.84863	DC	0.0163176
1758	rno-miR-375	Stat1	Wwtr1	0.95044	Pearson	0.0131455	0.99248	Pearson	0.0007819	0.973713	DC	0.000513698
1759	rno-miR-375	Stat1	Xkr6	0.95044	Pearson	0.0131455	0.991222	Pearson	0.000985965	0.919212	Pearson	0.0272281
1760	rno-miR-375	Stat1	Zbtb43	0.95044	Pearson	0.0131455	0.992825	Pearson	0.000728824	0.988231	Pearson	0.0243298
1761	rno-miR-375	Stat1	Zdhhc17	0.95044	Pearson	0.0131455	0.991311	Pearson	0.000971063	0.919333	DC	0.0271678
1762	rno-miR-409-3p	Isl1	Dclk1	0.945863	Pearson	0.0149973	0.996897	Pearson	0.000207394	0.924882	Pearson	0.0244342
1763	rno-miR-409-3p	Isl1	Gzf1	0.945863	Pearson	0.0149973	0.998288	Pearson	8.50444e-05	0.940209	Pearson	0.0173922
1764	rno-miR-409-3p	Isl1	Map2	0.945863	Pearson	0.0149973	0.998419	Pearson	7.54755e-05	0.941934	Pearson	0.0166492
1765	rno-miR-409-3p	Isl1	Nefl	0.945863	Pearson	0.0149973	0.99847	Pearson	7.18573e-05	0.94437	Pearson	0.0156184
1766	rno-miR-431	Foxp1	Cdc27	0.985205	Pearson	0.00215549	0.995548	Pearson	0.000356291	0.99675	Pearson	0.000222353
1767	rno-miR-431	Foxp1	Map2	0.985205	Pearson	0.00215549	0.999024	Pearson	3.66219e-05	0.991161	Pearson	0.000996167
1768	rno-miR-431	Foxp1	Myh10	0.985205	Pearson	0.00215549	0.998882	Pearson	4.4849e-05	0.991659	DC	0.000913271
1769	rno-miR-431	Foxp1	St6galnac3	0.985205	Pearson	0.00215549	0.999252	Pearson	2.45714e-05	0.989965	Pearson	0.00120494
1770	rno-miR-431	Maf	Adam19	0.898169	Pearson	0.0384065	0.999094	Pearson	3.27182e-05	0.893523	Pearson	0.0410352
1771	rno-miR-431	Maf	Adap2	0.898169	Pearson	0.0384065	0.991785	Pearson	0.000892777	0.940607	Pearson	0.0172198
1772	rno-miR-431	Maf	Akap13	0.898169	Pearson	0.0384065	0.999198	Pearson	2.72814e-05	0.909344	Pearson	0.032317
1773	rno-miR-431	Maf	Akap2	0.898169	Pearson	0.0384065	0.996867	Pearson	0.0002104	0.987115	DC	0.000123976
1774	rno-miR-431	Maf	Aqp1	0.898169	Pearson	0.0384065	0.986567	Pearson	0.00186507	0.996123	DC	1.12587e-05
1775	rno-miR-431	Maf	Atp1a2	0.898169	Pearson	0.0384065	0.939678	Pearson	0.017623	0.994342	DC	2.91842e-09
1776	rno-miR-431	Maf	Bicd1	0.898169	Pearson	0.0384065	0.989915	Pearson	0.001214	0.845449	Pearson	0.0169917
1777	rno-miR-431	Maf	Cast	0.898169	Pearson	0.0384065	0.999184	Pearson	2.79651e-05	0.911241	Pearson	0.0313172
1778	rno-miR-431	Maf	Cdc27	0.898169	Pearson	0.0384065	0.995548	Pearson	0.000356291	0.933972	Pearson	1.34015e-08
1779	rno-miR-431	Maf	Cdr2	0.898169	Pearson	0.0384065	0.998889	Pearson	4.44657e-05	0.730412	Pearson	0.0301672
1780	rno-miR-431	Maf	Cds1	0.898169	Pearson	0.0384065	0.998856	Pearson	4.64692e-05	0.968276	DC	0.0300385
1781	rno-miR-431	Maf	Clcf1	0.898169	Pearson	0.0384065	0.97157	Pearson	0.00572967	0.939483	DC	0.00269133
1782	rno-miR-431	Maf	Crebbp	0.898169	Pearson	0.0384065	0.99911	Pearson	3.18597e-05	0.910438	Pearson	0.0317391
1783	rno-miR-431	Maf	Cxcl12	0.898169	Pearson	0.0384065	0.997808	Pearson	0.000123182	0.923133	Pearson	0.0252855
1784	rno-miR-431	Maf	Dnm1l	0.898169	Pearson	0.0384065	0.996102	Pearson	0.000292023	0.843187	Pearson	0.0210602
1785	rno-miR-431	Maf	Entpd1	0.898169	Pearson	0.0384065	0.999338	Pearson	2.04542e-05	0.905275	Pearson	0.0344956
1786	rno-miR-431	Maf	Epha4	0.898169	Pearson	0.0384065	0.998353	Pearson	8.02211e-05	0.999229	Pearson	4.46164e-07
1787	rno-miR-431	Maf	Fgf14	0.898169	Pearson	0.0384065	0.998956	Pearson	4.04995e-05	0.999573	Pearson	0.0307068
1788	rno-miR-431	Maf	Gucy1a3	0.898169	Pearson	0.0384065	0.998844	Pearson	4.71642e-05	0.913695	Pearson	2.22655e-08
1789	rno-miR-431	Maf	Hcn1	0.898169	Pearson	0.0384065	0.998979	Pearson	3.91617e-05	0.980553	DC	0.000281806
1790	rno-miR-431	Maf	Hmgcs2	0.898169	Pearson	0.0384065	0.998219	Pearson	9.01824e-05	0.920085	Pearson	0.0267916
1791	rno-miR-431	Maf	Hpcal4	0.898169	Pearson	0.0384065	0.998378	Pearson	7.83692e-05	0.918272	DC	1.49758e-08
1792	rno-miR-431	Maf	Htt	0.898169	Pearson	0.0384065	0.999375	Pearson	1.87635e-05	0.903584	Pearson	0.0354142
1793	rno-miR-431	Maf	Itpr2	0.898169	Pearson	0.0384065	0.999219	Pearson	2.61915e-05	0.90812	Pearson	0.0329678
1794	rno-miR-431	Maf	Kcnj12	0.898169	Pearson	0.0384065	0.998134	Pearson	9.67282e-05	0.920537	Pearson	0.0277467
1795	rno-miR-431	Maf	Kcnk2	0.898169	Pearson	0.0384065	0.998659	Pearson	5.89284e-05	0.916319	Pearson	0.0286912
1796	rno-miR-431	Maf	Map1b	0.898169	Pearson	0.0384065	0.998893	Pearson	4.42227e-05	0.913587	Pearson	0.030095
1797	rno-miR-431	Maf	Map2	0.898169	Pearson	0.0384065	0.999024	Pearson	3.66219e-05	0.911769	Pearson	0.0310407
1798	rno-miR-431	Maf	Mapk10	0.898169	Pearson	0.0384065	0.998758	Pearson	5.25322e-05	0.915035	Pearson	0.0293481
1799	rno-miR-431	Maf	Mina	0.898169	Pearson	0.0384065	0.999284	Pearson	2.30035e-05	0.992244	Pearson	4.49992e-05
1800	rno-miR-431	Maf	Mycbp2	0.898169	Pearson	0.0384065	0.999188	Pearson	2.77844e-05	0.909616	Pearson	0.0321729
1801	rno-miR-431	Maf	Myh10	0.898169	Pearson	0.0384065	0.998882	Pearson	4.4849e-05	0.996401	Pearson	9.70052e-06
1802	rno-miR-431	Maf	Ngfr	0.898169	Pearson	0.0384065	0.999418	Pearson	1.68704e-05	0.999863	DC	1.4004e-08
1803	rno-miR-431	Maf	Odc1	0.898169	Pearson	0.0384065	0.999388	Pearson	1.81551e-05	0.903224	Pearson	0.0356107
1804	rno-miR-431	Maf	Pacsin1	0.898169	Pearson	0.0384065	0.998802	Pearson	4.97406e-05	0.914187	Pearson	1.4279e-08
1805	rno-miR-431	Maf	Pcdha4	0.898169	Pearson	0.0384065	0.998781	Pearson	5.1072e-05	0.914384	Pearson	2.18021e-08
1806	rno-miR-431	Maf	Pctp	0.898169	Pearson	0.0384065	0.999237	Pearson	2.52793e-05	0.908092	Pearson	0.0329827
1807	rno-miR-431	Maf	Pde10a	0.898169	Pearson	0.0384065	0.999032	Pearson	3.61401e-05	0.996482	DC	0.031472
1808	rno-miR-431	Maf	Ppfia2	0.898169	Pearson	0.0384065	0.998889	Pearson	4.44442e-05	0.913292	DC	0.0302477
1809	rno-miR-431	Maf	Ppp1r9a	0.898169	Pearson	0.0384065	0.998485	Pearson	7.07688e-05	0.91756	DC	0.0280607
1810	rno-miR-431	Maf	Ptpn11	0.898169	Pearson	0.0384065	0.998664	Pearson	5.86301e-05	0.91563	Pearson	0.0290433
1811	rno-miR-431	Maf	Rapgef2	0.898169	Pearson	0.0384065	0.998667	Pearson	5.84223e-05	0.997686	Pearson	0.029026
1812	rno-miR-431	Maf	Reep6	0.898169	Pearson	0.0384065	0.998632	Pearson	6.0717e-05	0.992744	DC	0.0288334
1813	rno-miR-431	Maf	Rgl1	0.898169	Pearson	0.0384065	0.99919	Pearson	2.76714e-05	0.909504	Pearson	0.0322322
1814	rno-miR-431	Maf	Rhob	0.898169	Pearson	0.0384065	0.999345	Pearson	2.01182e-05	0.905121	Pearson	0.034579
1815	rno-miR-431	Maf	Rimbp2	0.898169	Pearson	0.0384065	0.99915	Pearson	2.97707e-05	0.9098	Pearson	0.0320759
1816	rno-miR-431	Maf	Rims1	0.898169	Pearson	0.0384065	0.998752	Pearson	5.29335e-05	0.915114	Pearson	0.0293077
1817	rno-miR-431	Maf	Samd12	0.898169	Pearson	0.0384065	0.999014	Pearson	3.71731e-05	0.977223	DC	0.000386131
1818	rno-miR-431	Maf	Shc3	0.898169	Pearson	0.0384065	0.999357	Pearson	1.95905e-05	0.904919	DC	0.034688
1819	rno-miR-431	Maf	Slc12a2	0.898169	Pearson	0.0384065	0.998816	Pearson	4.88927e-05	0.99987	DC	1.26585e-08
1820	rno-miR-431	Maf	Slc30a1	0.898169	Pearson	0.0384065	0.999339	Pearson	2.04072e-05	0.905288	Pearson	0.0344887
1821	rno-miR-431	Maf	Slc4a7	0.898169	Pearson	0.0384065	0.998303	Pearson	8.3906e-05	0.997067	Pearson	6.44376e-06
1822	rno-miR-431	Maf	Slc4a8	0.898169	Pearson	0.0384065	0.998903	Pearson	4.36207e-05	0.913335	Pearson	0.0302253
1823	rno-miR-431	Maf	Slc8a1	0.898169	Pearson	0.0384065	0.998884	Pearson	4.47522e-05	0.999892	Pearson	8.79351e-09
1824	rno-miR-431	Maf	Sox5	0.898169	Pearson	0.0384065	0.998918	Pearson	4.27387e-05	0.91315	Pearson	0.0303215
1825	rno-miR-431	Maf	Sox6	0.898169	Pearson	0.0384065	0.99922	Pearson	2.61585e-05	0.989303	Pearson	8.55066e-05
1826	rno-miR-431	Maf	Spry4	0.898169	Pearson	0.0384065	0.999216	Pearson	2.63596e-05	0.90831	Pearson	0.0328665
1827	rno-miR-431	Maf	Spsb2	0.898169	Pearson	0.0384065	0.999375	Pearson	1.87769e-05	0.904056	Pearson	0.0351571
1828	rno-miR-431	Maf	Sptb	0.898169	Pearson	0.0384065	0.99907	Pearson	3.40347e-05	0.910963	DC	0.0314631
1829	rno-miR-431	Maf	Syne1	0.898169	Pearson	0.0384065	0.999129	Pearson	3.08663e-05	0.910085	Pearson	0.0319252
1830	rno-miR-431	Maf	Synj2bp	0.898169	Pearson	0.0384065	0.999021	Pearson	3.67829e-05	0.911844	Pearson	0.0310017
1831	rno-miR-431	Maf	Tgfa	0.898169	Pearson	0.0384065	0.999226	Pearson	2.58474e-05	0.908373	DC	2.08011e-08
1832	rno-miR-431	Maf	Trib2	0.898169	Pearson	0.0384065	0.999136	Pearson	3.04586e-05	0.909906	Pearson	0.0320199
1833	rno-miR-431	Maf	Usp6nl	0.898169	Pearson	0.0384065	0.99931	Pearson	2.17403e-05	0.906228	Pearson	0.0339815
1834	rno-miR-431	Maf	Vangl1	0.898169	Pearson	0.0384065	0.999236	Pearson	2.53534e-05	0.90814	DC	0.032957
1835	rno-miR-431	Maf	Wwtr1	0.898169	Pearson	0.0384065	0.999197	Pearson	2.73118e-05	0.908372	Pearson	0.0328335
1836	rno-miR-431	Maf	Zbtb43	0.898169	Pearson	0.0384065	0.999275	Pearson	2.34529e-05	0.906986	Pearson	0.0335739
1837	rno-miR-431	Nr2c2	Crebbp	0.99422	Pearson	0.000527019	0.99911	Pearson	3.18597e-05	0.997517	Pearson	0.00014846
1838	rno-miR-431	Tp53	Cdk4	0.982713	Pearson	0.00272139	0.999139	Pearson	3.03043e-05	0.999153	DC	5.38332e-07
1839	rno-miR-431	Tp53	Dnm1l	0.982713	Pearson	0.00272139	0.996102	Pearson	0.000292023	0.956911	DC	0.00137248
1840	rno-miR-466b	Gnb1	Rpl15	0.928357	Pearson	0.0227702	0.97664	DC	0.000406074	0.922174	Pearson	0.0257563
1841	rno-miR-466b	Gnb2	Ptprd	0.960832	Pearson	0.00925062	0.999694	DC	0.0216992	0.956687	Pearson	0.0107504
1842	rno-miR-466b	Maf	Adam19	0.914323	Pearson	0.0297143	0.998044	Pearson	0.000103828	0.893523	Pearson	0.0410352
1843	rno-miR-466b	Maf	Add3	0.942718	DC	0.00241393	0.969306	Pearson	0.00642554	0.985491	Pearson	0.0020934
1844	rno-miR-466b	Maf	Agfg2	0.914323	DC	0.00241393	0.782483	Pearson	9.66216e-05	0.936747	DC	0.00473425
1845	rno-miR-466b	Maf	Akap2	0.942718	DC	0.00241393	0.983949	Pearson	4.08294e-05	0.987115	Pearson	0.024816
1846	rno-miR-466b	Maf	Ank3	0.914323	DC	0.0297143	0.999743	Pearson	4.94257e-06	0.95559	Pearson	0.00145729
1847	rno-miR-466b	Maf	Aoc3	0.942718	DC	0.0297143	0.996601	Pearson	0.000237812	0.889718	DC	0.00878626
1848	rno-miR-466b	Maf	Aplp2	0.942718	Pearson	0.00241393	0.990591	Pearson	0.00109411	0.961143	Pearson	0.00914098
1849	rno-miR-466b	Maf	Arhgap26	0.942718	Pearson	0.0297143	0.944864	DC	0.00223808	0.999979	Pearson	3.33216e-10
1850	rno-miR-466b	Maf	Atad3a	0.942718	Pearson	0.0297143	0.946122	DC	0.00213804	0.999946	DC	2.15598e-09
1851	rno-miR-466b	Maf	B3galt5	0.914323	DC	0.0297143	0.73392	DC	0.0483892	0.88139	DC	0.0101341
1852	rno-miR-466b	Maf	Bcap29	0.914323	DC	0.0297143	0.947875	DC	0.00200237	0.999875	DC	1.17213e-08
1853	rno-miR-466b	Maf	Bckdhb	0.914323	DC	0.0297143	0.961308	DC	0.00110831	0.998138	Pearson	2.59734e-06
1854	rno-miR-466b	Maf	Bmpr2	0.914323	DC	0.0297143	0.993832	DC	2.84747e-05	0.973897	DC	0.000506567
1855	rno-miR-466b	Maf	Cast	0.942718	DC	0.00241393	0.999882	Pearson	1.53436e-06	0.911241	Pearson	0.0313172
1856	rno-miR-466b	Maf	Ccdc127	0.942718	DC	0.00241393	0.998102	Pearson	9.92693e-05	0.93717	Pearson	0.0187262
1857	rno-miR-466b	Maf	Cd276	0.942718	Pearson	0.0297143	0.996758	Pearson	0.000221485	0.880862	Pearson	0.0484719
1858	rno-miR-466b	Maf	Cdk5r1	0.914323	DC	0.00241393	0.99924	Pearson	2.51342e-05	0.928464	Pearson	0.02272
1859	rno-miR-466b	Maf	Cdkn1c	0.914323	DC	0.00241393	0.99984	Pearson	2.42623e-06	0.910628	Pearson	0.0316395
1860	rno-miR-466b	Maf	Cds1	0.942718	DC	0.0297143	0.852185	DC	0.0155795	0.968276	Pearson	0.0300385
1861	rno-miR-466b	Maf	Cplx2	0.942718	DC	0.00241393	0.99933	Pearson	2.07975e-05	0.927386	Pearson	0.0232314
1862	rno-miR-466b	Maf	Crebbp	0.942718	Pearson	0.0297143	0.999768	Pearson	4.23312e-06	0.910438	Pearson	0.0317391
1863	rno-miR-466b	Maf	Dclk1	0.942718	Pearson	0.00241393	0.998158	Pearson	9.48851e-05	0.891103	Pearson	0.042426
1864	rno-miR-466b	Maf	Dlg4	0.942718	Pearson	0.00241393	0.999744	Pearson	4.91508e-06	0.920402	Pearson	0.0266337
1865	rno-miR-466b	Maf	Dnm1l	0.942718	Pearson	0.00241393	0.998829	Pearson	4.80975e-05	0.932016	DC	0.0174788
1866	rno-miR-466b	Maf	Elovl6	0.942718	Pearson	0.00241393	0.999572	Pearson	1.06137e-05	0.92395	Pearson	0.0248865
1867	rno-miR-466b	Maf	Entpd1	0.942718	DC	0.00241393	0.999542	Pearson	1.17631e-05	0.905275	Pearson	0.0344956
1868	rno-miR-466b	Maf	Epha4	0.942718	DC	0.00241393	0.99972	DC	0.00148996	0.917886	Pearson	0.0278958
1869	rno-miR-466b	Maf	Fgf14	0.942718	DC	0.00241393	0.932562	DC	0.00333425	0.912409	DC	1.37038e-07
1870	rno-miR-466b	Maf	Gabbr2	0.942718	Pearson	0.00241393	0.999812	Pearson	3.09999e-06	0.918118	Pearson	0.0277783
1871	rno-miR-466b	Maf	Gng12	0.942718	Pearson	0.0297143	0.999616	Pearson	9.02309e-06	0.90666	Pearson	0.0337487
1872	rno-miR-466b	Maf	Gspt1	0.942718	Pearson	0.0297143	0.999672	DC	0.00493984	0.907674	DC	4.10217e-06
1873	rno-miR-466b	Maf	Gucy1a3	0.942718	Pearson	0.00241393	0.999805	DC	0.00193642	0.913695	DC	2.22655e-08
1874	rno-miR-466b	Maf	Hcn1	0.942718	Pearson	0.00241393	0.873031	DC	0.0115792	0.912173	Pearson	0.000281806
1875	rno-miR-466b	Maf	Homer3	0.942718	Pearson	0.00241393	0.999637	DC	0.0167893	0.906888	Pearson	0.0336266
1876	rno-miR-466b	Maf	Ide	0.942718	DC	0.0297143	0.999642	Pearson	8.11816e-06	0.907128	DC	0.0401231
1877	rno-miR-466b	Maf	Itpr1	0.942718	Pearson	0.0297143	0.736601	Pearson	5.88171e-06	0.883552	DC	0.0264299
1878	rno-miR-466b	Maf	Kcnc1	0.942718	Pearson	0.0297143	0.948506	DC	0.0019546	0.999842	Pearson	1.88157e-08
1879	rno-miR-466b	Maf	Kcnj3	0.942718	DC	0.00241393	0.999816	DC	0.0274642	0.93398	Pearson	0.0288455
1880	rno-miR-466b	Maf	Kcnma1	0.942718	Pearson	0.00241393	0.999832	Pearson	2.60892e-06	0.915792	Pearson	0.0289599
1881	rno-miR-466b	Maf	Kif3b	0.942718	DC	0.00241393	0.999761	Pearson	4.42733e-06	0.910238	Pearson	0.0318448
1882	rno-miR-466b	Maf	Kif5a	0.942718	DC	0.00241393	0.999833	Pearson	2.59503e-06	0.916084	Pearson	0.0288108
1883	rno-miR-466b	Maf	Lrba	0.942718	DC	0.00241393	0.91728	Pearson	3.12653e-06	0.997587	Pearson	4.3652e-06
1884	rno-miR-466b	Maf	Map1b	0.942718	Pearson	0.00241393	0.999834	Pearson	2.57286e-06	0.913587	Pearson	0.030095
1885	rno-miR-466b	Maf	Map2	0.942718	DC	0.0297143	0.999801	Pearson	3.36725e-06	0.911769	Pearson	0.0310407
1886	rno-miR-466b	Maf	Mapk10	0.942718	Pearson	0.00241393	0.999834	Pearson	2.56318e-06	0.915035	Pearson	0.0293481
1887	rno-miR-466b	Maf	Mapkapk3	0.942718	DC	0.00241393	0.999286	Pearson	2.29059e-05	0.901413	Pearson	0.0366045
1888	rno-miR-466b	Maf	Mk1	0.942718	DC	0.0297143	0.999561	DC	0.00370224	0.999229	Pearson	4.45815e-07
1889	rno-miR-466b	Maf	Myef2	0.942718	DC	0.00241393	0.999832	Pearson	2.60753e-06	0.915603	Pearson	0.0290568
1890	rno-miR-466b	Maf	N4bp2l1	0.942718	DC	0.00241393	0.999831	Pearson	2.63119e-06	0.915629	Pearson	0.0290433
1891	rno-miR-466b	Maf	Nap1l1	0.942718	DC	0.0297143	0.999725	Pearson	5.46215e-06	0.90916	DC	0.0324148
1892	rno-miR-466b	Maf	Nefl	0.942718	DC	0.0297143	0.999837	Pearson	2.50261e-06	0.914764	Pearson	0.0294876
1893	rno-miR-466b	Maf	Ngfr	0.942718	DC	0.0297143	0.999474	DC	0.00198497	0.903677	DC	0.0353631
1894	rno-miR-466b	Maf	Nphs1	0.942718	Pearson	0.0297143	0.999836	Pearson	2.51496e-06	0.915561	Pearson	0.0290786
1895	rno-miR-466b	Maf	Odz4	0.942718	DC	0.0297143	0.96406	Pearson	5.43549e-06	0.910022	DC	0.0319587
1896	rno-miR-466b	Maf	Pcdha4	0.942718	Pearson	0.00241393	0.948717	Pearson	3.24988e-06	0.914384	DC	2.18021e-08
1897	rno-miR-466b	Maf	Pclo	0.942718	Pearson	0.0297143	0.999812	Pearson	3.08234e-06	0.917392	Pearson	0.0281455
1898	rno-miR-466b	Maf	Pde10a	0.942718	Pearson	0.00241393	0.967359	DC	0.000790395	0.996482	Pearson	9.27126e-06
1899	rno-miR-466b	Maf	Pdpn	0.942718	DC	0.0297143	0.771406	DC	0.036205	0.902674	Pearson	0.00576455
1900	rno-miR-466b	Maf	Pigm	0.942718	Pearson	0.00241393	0.945584	DC	0.00218053	0.999962	Pearson	1.07363e-09
1901	rno-miR-466b	Maf	Plekha5	0.942718	DC	0.0297143	0.902316	DC	0.0069236	0.99399	DC	0.0296854
1902	rno-miR-466b	Maf	Ppfia2	0.942718	DC	0.0297143	0.871506	DC	0.0118526	0.979712	DC	0.0302477
1903	rno-miR-466b	Maf	Ppp1r9a	0.942718	Pearson	0.0297143	0.751308	DC	0.0425406	0.895296	DC	0.0280607
1904	rno-miR-466b	Maf	Ppp2r3a	0.942718	DC	0.0297143	0.999833	Pearson	2.59919e-06	0.914976	Pearson	0.0293783
1905	rno-miR-466b	Maf	Ppp3ca	0.942718	Pearson	0.0297143	0.99971	Pearson	5.94013e-06	0.909279	Pearson	0.0323516
1906	rno-miR-466b	Maf	Ptpn11	0.942718	DC	0.0297143	0.999804	Pearson	3.30238e-06	0.999853	DC	1.61667e-08
1907	rno-miR-466b	Maf	Ptpre	0.942718	DC	0.0297143	0.905765	Pearson	3.32647e-06	0.995075	DC	0.0305341
1908	rno-miR-466b	Maf	Rab3gap2	0.942718	Pearson	0.00241393	0.791156	DC	0.0304345	0.919181	Pearson	0.00400778
1909	rno-miR-466b	Maf	Reep6	0.942718	Pearson	0.00241393	0.898815	Pearson	3.19172e-06	0.91604	Pearson	0.0288334
1910	rno-miR-466b	Maf	Rgl1	0.942718	Pearson	0.0297143	0.999759	Pearson	4.50216e-06	0.909504	Pearson	0.0322322
1911	rno-miR-466b	Maf	Rictor	0.942718	Pearson	0.0297143	0.889284	DC	0.00885427	0.988765	Pearson	0.0295298
1912	rno-miR-466b	Maf	Rimbp2	0.942718	Pearson	0.0297143	0.99975	Pearson	4.73421e-06	0.9098	Pearson	0.0320759
1913	rno-miR-466b	Maf	Rims1	0.942718	Pearson	0.00241393	0.999835	Pearson	2.55489e-06	0.915114	Pearson	0.0293077
1914	rno-miR-466b	Maf	Robo2	0.942718	Pearson	0.00241393	0.999744	Pearson	4.9271e-06	0.909617	Pearson	0.0321727
1915	rno-miR-466b	Maf	Rpl15	0.942718	Pearson	0.0297143	0.999722	Pearson	5.56383e-06	0.992379	Pearson	0.0327669
1916	rno-miR-466b	Maf	Samd12	0.942718	Pearson	0.00241393	0.999789	Pearson	3.67757e-06	0.977223	DC	0.0310758
1917	rno-miR-466b	Maf	Scn2a1	0.914323	DC	0.00241393	0.99983	Pearson	2.66892e-06	0.91398	Pearson	0.0298917
1918	rno-miR-466b	Maf	Shc3	0.914323	Pearson	0.00241393	0.999528	Pearson	1.23185e-05	0.751489	Pearson	0.034688
1919	rno-miR-466b	Maf	Slc4a7	0.942718	Pearson	0.00241393	0.999753	Pearson	4.6733e-06	0.997067	Pearson	6.44376e-06
1920	rno-miR-466b	Maf	Sncaip	0.942718	Pearson	0.00241393	0.999726	DC	1.17267e-06	0.92486	Pearson	0.00412845
1921	rno-miR-466b	Maf	Sorbs2	0.914323	Pearson	0.0297143	0.999731	Pearson	5.30816e-06	0.909396	Pearson	0.0322894
1922	rno-miR-466b	Maf	Sorcs3	0.942718	DC	0.0297143	0.999813	DC	0.0416819	0.897383	Pearson	0.00762751
1923	rno-miR-466b	Maf	Spon1	0.942718	Pearson	0.00241393	0.972249	DC	0.000572257	0.9946	DC	2.18323e-05
1924	rno-miR-466b	Maf	Stox2	0.942718	Pearson	0.0297143	0.999826	Pearson	2.75058e-06	0.913734	Pearson	0.030019
1925	rno-miR-466b	Maf	Sult1a1	0.942718	Pearson	0.0297143	0.999822	Pearson	2.83877e-06	0.913044	Pearson	0.0303763
1926	rno-miR-466b	Maf	Syne1	0.914323	DC	0.00241393	0.999756	Pearson	4.5707e-06	0.910085	Pearson	0.0319252
1927	rno-miR-466b	Maf	Syt1	0.942718	DC	0.00241393	0.999815	Pearson	3.01644e-06	0.912428	Pearson	0.030697
1928	rno-miR-466b	Maf	Tapbp	0.914323	DC	0.0297143	0.999664	Pearson	7.40256e-06	0.907651	Pearson	0.033218
1929	rno-miR-466b	Maf	Tgfbr1	0.914323	DC	0.0297143	0.999716	Pearson	5.74372e-06	0.908924	Pearson	0.0325397
1930	rno-miR-466b	Maf	Trib1	0.942718	DC	0.0297143	0.9998	Pearson	3.3915e-06	0.999824	Pearson	0.0305096
1931	rno-miR-466b	Maf	Trib2	0.942718	DC	0.0297143	0.999748	Pearson	4.78858e-06	0.859598	Pearson	0.0140926
1932	rno-miR-466b	Maf	Trim44	0.914323	DC	0.0297143	0.999826	Pearson	2.75341e-06	0.913776	Pearson	0.0299971
1933	rno-miR-466b	Maf	Trip11	0.942718	DC	0.0297143	0.931874	Pearson	4.3876e-06	0.999515	Pearson	0.0316976
1934	rno-miR-466b	Maf	Uck2	0.942718	DC	0.00241393	0.99958	Pearson	1.03288e-05	0.905942	Pearson	0.0341353
1935	rno-miR-466b	Maf	Ush2a	0.942718	DC	0.00241393	0.947989	DC	0.00199368	0.912802	Pearson	1.28206e-08
1936	rno-miR-466b	Maf	Vangl1	0.942718	Pearson	0.0297143	0.99969	Pearson	6.56508e-06	0.90814	Pearson	4.23921e-05
1937	rno-miR-466b	Maf	Vipr2	0.942718	Pearson	0.0297143	0.999745	Pearson	4.8962e-06	0.999614	Pearson	1.11911e-07
1938	rno-miR-466b	Maf	Wdr46	0.914323	DC	0.00241393	0.99971	Pearson	5.93099e-06	0.908309	DC	0.0328672
1939	rno-miR-466b	Maf	Wisp1	0.942718	DC	0.00241393	0.999819	Pearson	2.93077e-06	0.916386	DC	0.028657
1940	rno-miR-466b	Maf	Wwtr1	0.942718	Pearson	0.0297143	0.999678	Pearson	6.94493e-06	0.908372	Pearson	0.0328335
1941	rno-miR-466b	Maf	Xkr6	0.942718	Pearson	0.0297143	0.999806	Pearson	3.25138e-06	0.913391	DC	0.0301966
1942	rno-miR-466b	Maf	Zbtb1	0.942718	Pearson	0.00241393	0.819409	DC	0.0229875	0.946453	Pearson	0.0330442
1943	rno-miR-466b	Maf	Zbtb43	0.942718	Pearson	0.00241393	0.999629	Pearson	8.57078e-06	0.906986	Pearson	0.0335739
1944	rno-miR-466b	Maf	Zfand3	0.942718	Pearson	0.00241393	0.814348	DC	0.0242503	0.908626	DC	0.00240033
1945	rno-miR-466b	Maf	Zfp91	0.942718	Pearson	0.00241393	0.9272	DC	0.00387837	0.99904	Pearson	6.9078e-07
1946	rno-miR-466b	Nr2c2	Crebbp	0.997534	DC	0.000146918	0.999768	Pearson	4.23312e-06	0.997517	Pearson	0.00014846
1947	rno-miR-466b	Rnf138	Rpl15	0.98768	Pearson	0.00163847	0.97664	DC	0.000406074	0.985074	Pearson	0.00218415
1948	rno-miR-466b	Strbp	Aplp2	0.983274	Pearson	0.00259019	0.990591	Pearson	0.00109411	0.998416	Pearson	4.15756e-05
1949	rno-miR-483	Col5a1	Col3a1	0.962627	Pearson	0.00862439	0.990474	Pearson	0.00111445	0.926187	Pearson	0.0238051
1950	rno-miR-483	Gnb2	Ptprd	0.939086	Pearson	0.0178813	0.99665	Pearson	0.000232666	0.956687	Pearson	0.0107504
1951	rno-miR-483	Nptx1	Arhgef9	0.997674	Pearson	0.000134591	0.996964	Pearson	0.000200709	0.830285	DC	0.000107455
1952	rno-miR-483	Stat1	Cdkn1c	0.889158	Pearson	0.0435549	0.994967	Pearson	0.000428262	0.921367	Pearson	0.0261546
1953	rno-miR-483	Stat1	Cnr1	0.889158	Pearson	0.0435549	0.997365	Pearson	0.000162289	0.83061	Pearson	0.0351841
1954	rno-miR-483	Stat1	Eif4ebp1	0.889158	Pearson	0.0435549	0.992804	Pearson	0.00073193	0.930969	Pearson	0.021545
1955	rno-miR-483	Stat1	Fcgr3a	0.889158	Pearson	0.0435549	0.991379	Pearson	0.000959655	0.988116	Pearson	0.018965
1956	rno-miR-483	Stat1	Fubp1	0.889158	Pearson	0.0435549	0.994589	Pearson	0.000477365	0.923507	Pearson	0.0251029
1957	rno-miR-483	Stat1	Hmox1	0.889158	Pearson	0.0435549	0.978316	Pearson	0.0038205	0.73626	DC	0.00899482
1958	rno-miR-483	Stat1	Hnrnpr	0.889158	Pearson	0.0435549	0.771965	Pearson	0.000591388	0.927523	DC	0.000114076
1959	rno-miR-483	Stat1	Lpgat1	0.889158	Pearson	0.0435549	0.996071	Pearson	0.000295497	0.915847	Pearson	0.0289322
1960	rno-miR-483	Stat1	Map2	0.889158	Pearson	0.0435549	0.995214	Pearson	0.000397168	0.920659	Pearson	0.026506
1961	rno-miR-483	Stat1	Map2k7	0.889158	Pearson	0.0435549	0.996903	Pearson	0.000206832	0.909206	Pearson	0.0323905
1962	rno-miR-483	Stat1	Mina	0.889158	Pearson	0.0435549	0.994347	Pearson	0.000509768	0.924883	Pearson	0.0244336
1963	rno-miR-483	Stat1	Myh10	0.889158	Pearson	0.0435549	0.995495	Pearson	0.000362777	0.91925	Pearson	0.0272092
1964	rno-miR-483	Stat1	N4bp2l1	0.889158	Pearson	0.0435549	0.995864	Pearson	0.000319109	0.916952	Pearson	0.028369
1965	rno-miR-483	Stat1	Nap1l1	0.889158	Pearson	0.0435549	0.994737	Pearson	0.00045797	0.923101	Pearson	0.0253014
1966	rno-miR-483	Stat1	Ncan	0.889158	Pearson	0.0435549	0.993935	Pearson	0.000566515	0.926621	Pearson	0.0235968
1967	rno-miR-483	Stat1	Rictor	0.889158	Pearson	0.0435549	0.99572	Pearson	0.000335961	0.917963	Pearson	0.0278568
1968	rno-miR-483	Stat1	Sorbs2	0.889158	Pearson	0.0435549	0.994784	Pearson	0.000451895	0.922897	Pearson	0.0382348
1969	rno-miR-483	Stat1	Spire1	0.889158	Pearson	0.0435549	0.99478	Pearson	0.000452391	0.922912	Pearson	0.0253938
1970	rno-miR-483	Stat1	St8sia3	0.889158	Pearson	0.0435549	0.995465	Pearson	0.000366395	0.919327	DC	0.0163176
1971	rno-miR-483	Stat1	Trib2	0.889158	Pearson	0.0435549	0.994879	Pearson	0.000439596	0.922422	Pearson	0.0256346
1972	rno-miR-483	Stat1	Trim44	0.889158	Pearson	0.0435549	0.995562	Pearson	0.000354712	0.918762	Pearson	0.00971056
1973	rno-miR-493	Maf	Add1	0.93243	Pearson	0.0208696	0.999124	Pearson	3.11359e-05	0.929024	Pearson	0.0224556
1974	rno-miR-493	Maf	Add3	0.93243	Pearson	0.0208696	0.978872	DC	0.000134793	0.985491	Pearson	0.0020934
1975	rno-miR-493	Maf	Agpat5	0.93243	Pearson	0.0208696	0.989864	Pearson	0.00122314	0.973515	DC	0.0051536
1976	rno-miR-493	Maf	Aldh18a1	0.93243	Pearson	0.0208696	0.967256	Pearson	0.00707771	0.999946	DC	2.16869e-09
1977	rno-miR-493	Maf	Appl2	0.93243	Pearson	0.0208696	0.999229	Pearson	2.56774e-05	0.962799	Pearson	0.0224081
1978	rno-miR-493	Maf	Aqp1	0.93243	Pearson	0.0208696	0.996474	Pearson	0.000251176	0.996123	DC	0.0104893
1979	rno-miR-493	Maf	Ascc2	0.93243	Pearson	0.0208696	0.994253	Pearson	0.000522609	0.892339	DC	0.0417139
1980	rno-miR-493	Maf	Atp1a2	0.93243	Pearson	0.0208696	0.965327	Pearson	0.0077098	0.999938	DC	0.000510421
1981	rno-miR-493	Maf	Bak1	0.93243	Pearson	0.0208696	0.994483	Pearson	0.00049153	0.98516	DC	0.000164356
1982	rno-miR-493	Maf	Cdc27	0.93243	Pearson	0.0208696	0.99929	Pearson	2.27312e-05	0.933972	Pearson	1.34015e-08
1983	rno-miR-493	Maf	Cdr2	0.93243	Pearson	0.0208696	0.98495	Pearson	0.000109467	0.913447	Pearson	0.0496101
1984	rno-miR-493	Maf	Clcf1	0.93243	Pearson	0.0208696	0.836188	DC	0.0190268	0.939483	DC	0.00269133
1985	rno-miR-493	Maf	Clspn	0.93243	Pearson	0.0208696	0.998013	Pearson	0.000106305	0.999736	Pearson	5.23144e-08
1986	rno-miR-493	Maf	Cngb1	0.93243	Pearson	0.0208696	0.999262	Pearson	2.4077e-05	0.858894	Pearson	0.0142307
1987	rno-miR-493	Maf	Cxcl12	0.93243	Pearson	0.0208696	0.998901	Pearson	4.37202e-05	0.923133	Pearson	0.0252855
1988	rno-miR-493	Maf	Cyfip2	0.93243	Pearson	0.0208696	0.997592	Pearson	0.000141777	0.999981	Pearson	0.0316989
1989	rno-miR-493	Maf	Cytip	0.93243	Pearson	0.0208696	0.935625	DC	0.00304141	0.90279	Pearson	0.0358477
1990	rno-miR-493	Maf	Dcdc5	0.93243	Pearson	0.0208696	0.734628	DC	0.0481447	0.98172	Pearson	0.0252169
1991	rno-miR-493	Maf	Dclk1	0.93243	Pearson	0.0208696	0.994006	Pearson	0.000556637	0.891103	Pearson	0.042426
1992	rno-miR-493	Maf	Ddx21	0.93243	Pearson	0.0208696	0.996843	Pearson	0.000212823	0.905629	Pearson	0.034304
1993	rno-miR-493	Maf	Dhcr24	0.93243	Pearson	0.0208696	0.952318	DC	0.00167805	0.914241	Pearson	0.0297568
1994	rno-miR-493	Maf	Entpd1	0.93243	Pearson	0.0208696	0.991261	Pearson	0.000218342	0.905275	Pearson	0.0344956
1995	rno-miR-493	Maf	Frmd4b	0.93243	Pearson	0.0208696	0.883713	Pearson	3.52889e-05	0.904161	DC	0.0243172
1996	rno-miR-493	Maf	Gabbr2	0.93243	Pearson	0.0208696	0.988789	DC	9.39196e-05	0.918118	Pearson	0.0277783
1997	rno-miR-493	Maf	Grm3	0.93243	Pearson	0.0208696	0.997178	DC	5.96567e-06	0.918547	Pearson	0.0275624
1998	rno-miR-493	Maf	Hmgcs2	0.93243	Pearson	0.0208696	0.98442	DC	0.000181114	0.920085	Pearson	0.0267916
[truncated: 683 more rows]

## Sheet: 7d-CorrelatedLoops
			Correlated loop motifs assotiated with 7d post IR-injury
Loop ID	miR	TF	TG	miR-TF-Correlation	Correlation Method	Pval-miR-TF	miR-TG-Correlation	Correlation Method	Pval-miR-TG	TF-TG-Correlation	Correlation Method	Pval-TF-TG		Legend:
1	rno-miR-129*	Arid5a	Depdc7	0.958734	DC	0.00125959	0.996556	Pearson	0.000242529	0.957588	DC	0.00133003		miR=microRNA
2	rno-miR-129*	Arid5a	Hmgcs1	0.958734	DC	0.00125959	0.985957	Pearson	0.00199339	0.970714	DC	0.000636987		TF=Transcription Factor
3	rno-miR-129*	Arid5a	Slc26a4	0.958734	DC	0.00125959	0.988775	Pearson	0.0014253	0.970714	DC	0.000636987		TG=Target Gene by miR and TF
4	rno-miR-129*	Arid5a	Spdya	0.958734	DC	0.00125959	0.990339	Pearson	0.00113821	0.970714	DC	0.000636987		miR-TF-Correlation= Correlation value between miR and TF
5	rno-miR-129*	Arid5a	Tmem100	0.958734	DC	0.00125959	0.990878	Pearson	0.0010445	0.993424	DC	3.23661e-05		miR-TG-Correlation= Correlation value between miR and TG
6	rno-miR-129*	Arpc1b	Grn	0.93694	DC	0.00291974	0.990282	Pearson	0.00114834	0.95144	DC	0.00173996		TF-TG-Correlation= Correlation value between TFand TG
7	rno-miR-129*	Arpc1b	Ifi30	0.93694	DC	0.00291974	0.990987	Pearson	0.00102578	0.95144	DC	0.00173996		Pval-miR-TF= Pvalue associated with the calculation of Correlation value between miR and TF
8	rno-miR-129*	Stat3	Ifi30	0.989097	DC	8.88275e-05	0.990987	Pearson	0.00102578	0.97758	Pearson	0.00401638		Pval-miR-TG= Pvalue associated with the calculation of Correlation value between miR and TG
9	rno-miR-150	Plek	Laptm5	0.822443	DC	0.0222455	0.991325	Pearson	0.000968648	0.997451	Pearson	0.000154399		Pval-TF-TG= Pvalue associated with the calculation of Correlation value between TF and TG
10	rno-miR-214	Stat3	Capg	0.809768	DC	0.0254202	0.907904	Pearson	0.0330828	0.995575	DC	1.46647e-05
11	rno-miR-214	Stat3	Icam1	0.809768	DC	0.0254202	0.839655	DC	0.0182523	0.995575	DC	1.46647e-05
12	rno-miR-214	Stat3	Ifi30	0.809768	DC	0.0254202	0.839655	DC	0.0182523	0.97758	Pearson	0.00401638
13	rno-miR-214	Stat3	Psme1	0.809768	DC	0.0254202	0.839655	DC	0.0182523	0.977154	Pearson	0.00413109
14	rno-miR-291a-3p	Bcl6	Bcl11b	0.971487	DC	0.000603941	0.995648	Pearson	0.000344455	0.945418	Pearson	0.0151816
15	rno-miR-291a-3p	Bcl6	Cacna1e	0.971487	DC	0.000603941	0.978547	Pearson	0.00375976	0.980876	Pearson	0.00316567
16	rno-miR-291a-3p	Bcl6	Cdkn1a	0.971487	DC	0.000603941	0.955333	Pearson	0.011256	0.995145	Pearson	0.000405787
17	rno-miR-291a-3p	Bcl6	Cx3cr1	0.971487	DC	0.000603941	0.976148	Pearson	0.00440603	0.990148	DC	7.25641e-05
18	rno-miR-291a-3p	Bcl6	Cyb561d1	0.971487	DC	0.000603941	0.977619	Pearson	0.00400587	0.982118	Pearson	0.00286267
19	rno-miR-291a-3p	Bcl6	Ednrb	0.971487	DC	0.000603941	0.984047	Pearson	0.00241295	0.974687	Pearson	0.00481612
20	rno-miR-291a-3p	Bcl6	Entpd1	0.971487	DC	0.000603941	0.972306	Pearson	0.00550925	0.986388	Pearson	0.00190242
21	rno-miR-291a-3p	Bcl6	Fam102b	0.971487	DC	0.000603941	0.975977	Pearson	0.00445354	0.98346	Pearson	0.00254724
22	rno-miR-291a-3p	Bcl6	Glce	0.971487	DC	0.000603941	0.970199	Pearson	0.00614801	0.956902	DC	0.00137307
23	rno-miR-291a-3p	Bcl6	Gng5	0.971487	DC	0.000603941	0.969998	Pearson	0.0062102	0.981722	DC	0.00024903
24	rno-miR-291a-3p	Bcl6	Lmo2	0.971487	DC	0.000603941	0.974362	Pearson	0.0049089	0.921422	DC	0.00450957
25	rno-miR-291a-3p	Bcl6	Lrriq3	0.971487	DC	0.000603941	0.976236	Pearson	0.00438182	0.990148	DC	7.25641e-05
26	rno-miR-291a-3p	Bcl6	Megf10	0.971487	DC	0.000603941	0.977816	Pearson	0.00395304	0.981889	Pearson	0.00291791
27	rno-miR-291a-3p	Bcl6	Mettl7a	0.971487	DC	0.000603941	0.973057	Pearson	0.00528748	0.990148	DC	7.25641e-05
28	rno-miR-291a-3p	Bcl6	Prrx1	0.971487	DC	0.000603941	0.97692	Pearson	0.00419437	0.982657	Pearson	0.00273457
29	rno-miR-291a-3p	Bcl6	Rnase4	0.971487	DC	0.000603941	0.977012	Pearson	0.00416939	0.982629	Pearson	0.00274106
30	rno-miR-291a-3p	Bcl6	Sdr16c5	0.971487	DC	0.000603941	0.976293	Pearson	0.00436616	0.983229	Pearson	0.00260061
31	rno-miR-291a-3p	Bcl6	Skap2	0.971487	DC	0.000603941	0.975383	Pearson	0.00461941	0.984013	Pearson	0.00242065
32	rno-miR-291a-3p	Bcl6	Sla	0.971487	DC	0.000603941	0.975823	Pearson	0.00449641	0.983638	Pearson	0.00250628
33	rno-miR-291a-3p	Bcl6	Slc18a2	0.971487	DC	0.000603941	0.97701	Pearson	0.00417009	0.982632	Pearson	0.00274041
34	rno-miR-291a-3p	Bcl6	Slc26a4	0.971487	DC	0.000603941	0.978484	Pearson	0.0037763	0.990148	DC	7.25641e-05
35	rno-miR-291a-3p	Bcl6	Slc4a1	0.971487	DC	0.000603941	0.976684	Pearson	0.00425884	0.982873	Pearson	0.00268378
36	rno-miR-291a-3p	Bcl6	Tmem176a	0.971487	DC	0.000603941	0.979021	Pearson	0.00363625	0.980645	Pearson	0.00322288
37	rno-miR-291a-3p	Bcl6	Xpr1	0.971487	DC	0.000603941	0.976665	Pearson	0.00426399	0.982894	Pearson	0.00267881
38	rno-miR-30a*	Stat1	Anxa3	0.916898	DC	0.00503595	0.997196	Pearson	0.000178156	0.887858	Pearson	0.0443142
39	rno-miR-30a*	Stat1	Chi3l1	0.916898	DC	0.00503595	0.996849	Pearson	0.000212227	0.884531	Pearson	0.046277
40	rno-miR-30a*	Stat1	Cnp	0.916898	DC	0.00503595	0.99954	Pearson	1.1832e-05	0.924308	Pearson	0.0247126
41	rno-miR-30a*	Stat1	Dhcr24	0.916898	DC	0.00503595	0.9972	Pearson	0.000177792	0.98805	DC	0.000106675
42	rno-miR-30a*	Stat1	Hmox1	0.916898	DC	0.00503595	0.984768	Pearson	0.00225157	0.746987	DC	0.0439625
43	rno-miR-30a*	Stat1	Lyn	0.916898	DC	0.00503595	0.99902	Pearson	3.684e-05	0.991865	DC	4.95025e-05
44	rno-miR-30a*	Stat1	Prrx1	0.916898	DC	0.00503595	0.998516	Pearson	6.86209e-05	0.896176	Pearson	0.0395272
45	rno-miR-30a*	Stat1	Slc25a25	0.916898	DC	0.00503595	0.998376	Pearson	7.85421e-05	0.895155	Pearson	0.0401056
46	rno-miR-30a*	Stat1	Tgm1	0.916898	DC	0.00503595	0.998968	Pearson	3.98046e-05	0.988059	DC	0.000106507
47	rno-miR-30a*	Stat1	Tnfaip8l2	0.916898	DC	0.00503595	0.998715	Pearson	5.52704e-05	0.991865	DC	4.95025e-05
48	rno-miR-30a*	Stat1	Tnfrsf12a	0.916898	DC	0.00503595	0.999517	Pearson	1.27336e-05	0.908225	Pearson	0.0329116
49	rno-miR-30e*	Stat1	Chi3l1	0.791586	DC	0.0303141	0.98777	Pearson	0.0016205	0.884531	Pearson	0.046277
50	rno-miR-30e*	Stat1	Cnp	0.791586	DC	0.0303141	0.996805	Pearson	0.000216673	0.991865	DC	4.95025e-05
51	rno-miR-30e*	Stat1	Dhcr24	0.791586	DC	0.0303141	0.988423	Pearson	0.00149275	0.98805	DC	0.000106675
52	rno-miR-30e*	Stat1	Hmox1	0.791586	DC	0.0303141	0.992459	Pearson	0.000785256	0.746987	DC	0.0439625
53	rno-miR-30e*	Stat1	Lyn	0.791586	DC	0.0303141	0.992429	Pearson	0.000789912	0.901162	Pearson	0.036743
54	rno-miR-30e*	Stat1	Prrx1	0.791586	DC	0.0303141	0.991157	Pearson	0.000996952	0.896176	Pearson	0.0395272
55	rno-miR-30e*	Stat1	Slc25a25	0.791586	DC	0.0303141	0.990864	Pearson	0.00104681	0.895155	Pearson	0.0401056
56	rno-miR-30e*	Stat1	Tgm1	0.791586	DC	0.0303141	0.992287	Pearson	0.000812133	0.900587	Pearson	0.0370606
57	rno-miR-30e*	Stat1	Tnfaip8l2	0.791586	DC	0.0303141	0.991644	Pearson	0.000915776	0.898056	Pearson	0.0384701
58	rno-miR-30e*	Stat1	Tnfrsf12a	0.791586	DC	0.0303141	0.994049	Pearson	0.000550542	0.908225	Pearson	0.0329116
59	rno-miR-323	Cebpb	Csn2	0.766554	DC	0.0376923	0.994227	Pearson	0.000526042	0.999933	DC	3.38474e-09
60	rno-miR-323	Cebpb	Igf1	0.766554	DC	0.0376923	0.990638	Pearson	0.00108587	0.999933	DC	3.38474e-09
61	rno-miR-323	Cebpb	Plat	0.766554	DC	0.0376923	0.992134	Pearson	0.000836505	0.999933	DC	3.38474e-09
62	rno-miR-33	Bcl6	Apol3	0.998094	DC	2.72237e-06	0.997299	Pearson	0.000168433	0.984723	Pearson	0.00226152
63	rno-miR-33	Bcl6	Bcl11b	0.998094	DC	2.72237e-06	0.973572	Pearson	0.00513677	0.945418	Pearson	0.0151816
64	rno-miR-33	Bcl6	Cacna1e	0.998094	DC	2.72237e-06	0.995533	Pearson	0.000358102	0.980876	Pearson	0.00316567
65	rno-miR-33	Bcl6	Cd40	0.998094	DC	2.72237e-06	0.999108	Pearson	3.19526e-05	0.990148	DC	7.25641e-05
66	rno-miR-33	Bcl6	Cp	0.998094	DC	2.72237e-06	0.991848	Pearson	0.000882507	0.973955	Pearson	0.00502594
67	rno-miR-33	Bcl6	Dhcr24	0.998094	DC	2.72237e-06	0.994315	Pearson	0.000514085	0.978535	Pearson	0.00376305
68	rno-miR-33	Bcl6	Edn2	0.998094	DC	2.72237e-06	0.999819	Pearson	2.9351e-06	0.995685	Pearson	0.000340065
69	rno-miR-33	Bcl6	Ednrb	0.998094	DC	2.72237e-06	0.992286	Pearson	0.000812293	0.974687	Pearson	0.00481612
70	rno-miR-33	Bcl6	Hspa2	0.998094	DC	2.72237e-06	0.997939	Pearson	0.000112284	0.986486	Pearson	0.00188201
71	rno-miR-33	Bcl6	Irf7	0.998094	DC	2.72237e-06	0.997908	Pearson	0.000114851	0.986405	Pearson	0.001899
72	rno-miR-33	Bcl6	Lcp1	0.998094	DC	2.72237e-06	0.997041	Pearson	0.000193147	0.984245	Pearson	0.00236829
73	rno-miR-33	Bcl6	Ogn	0.998094	DC	2.72237e-06	0.989736	Pearson	0.00124629	0.833061	DC	0.0197384
74	rno-miR-33	Bcl6	Pter	0.998094	DC	2.72237e-06	0.997645	Pearson	0.000137149	0.985729	Pearson	0.00204212
75	rno-miR-33	Bcl6	Rnase4	0.998094	DC	2.72237e-06	0.996315	Pearson	0.000268386	0.982629	Pearson	0.00274106
76	rno-miR-33	Bcl6	Satb2	0.998094	DC	2.72237e-06	0.996701	Pearson	0.000227342	0.990148	DC	7.25641e-05
77	rno-miR-33	Bcl6	Shpk	0.998094	DC	2.72237e-06	0.996706	Pearson	0.000226819	0.983482	Pearson	0.00254219
78	rno-miR-33	Bcl6	Slc25a25	0.998094	DC	2.72237e-06	0.99613	Pearson	0.000288828	0.989034	DC	8.98567e-05
79	rno-miR-33	Bcl6	Slc26a4	0.998094	DC	2.72237e-06	0.995665	Pearson	0.000342378	0.981244	Pearson	0.00307491
80	rno-miR-483	Stat1	Fcgr3a	0.731833	DC	0.049114	0.984788	Pearson	0.00224711	0.991865	DC	4.95025e-05
81	rno-miR-483	Stat1	Fut4	0.731833	DC	0.049114	0.98797	Pearson	0.001581	0.991865	DC	4.95025e-05
82	rno-miR-483	Stat1	Gjb6	0.731833	DC	0.049114	0.995019	Pearson	0.000421679	0.881296	Pearson	0.0482106
83	rno-miR-483	Stat1	Glce	0.731833	DC	0.049114	0.988985	Pearson	0.00138537	0.909583	Pearson	0.0321905
84	rno-miR-483	Stat1	Grb7	0.731833	DC	0.049114	0.991601	Pearson	0.000922804	0.991865	DC	4.95025e-05
85	rno-miR-483	Stat1	Hmox1	0.731833	DC	0.049114	0.946291	Pearson	0.014821	0.971609	Pearson	0.00571811
86	rno-miR-483	Stat1	Icam1	0.731833	DC	0.049114	0.99004	Pearson	0.00119142	0.905956	Pearson	0.0341279
87	rno-miR-483	Stat1	Igf1	0.731833	DC	0.049114	0.992133	Pearson	0.00083661	0.991865	DC	4.95025e-05
88	rno-miR-483	Stat1	Kcnk6	0.731833	DC	0.049114	0.991721	Pearson	0.000903146	0.991865	DC	4.95025e-05
89	rno-miR-483	Stat1	Mlf1	0.731833	DC	0.049114	0.987557	Pearson	0.00166302	0.913674	Pearson	0.0300497
90	rno-miR-483	Stat1	Npl	0.731833	DC	0.049114	0.991901	Pearson	0.000873808	0.898459	Pearson	0.0382444
91	rno-miR-483	Stat1	Rsad2	0.731833	DC	0.049114	0.989248	Pearson	0.00133627	0.908648	Pearson	0.0326867
92	rno-miR-483	Stat1	Slc14a1	0.731833	DC	0.049114	0.99358	Pearson	0.000616949	0.89048	Pearson	0.0427867
93	rno-miR-483	Stat1	Slc26a4	0.731833	DC	0.049114	0.993193	Pearson	0.000673518	0.892828	Pearson	0.041433
94	rno-miR-483	Stat1	Tgfbi	0.731833	DC	0.049114	0.990933	Pearson	0.00103504	0.902616	Pearson	0.0359433
95	rno-miR-483	Stat1	Xpnpep3	0.731833	DC	0.049114	0.992497	Pearson	0.000779319	0.895777	Pearson	0.0397528
96	rno-miR-483	Stat1	Xpr1	0.731833	DC	0.049114	0.992298	Pearson	0.00081044	0.896745	Pearson	0.0392064
97	rno-miR-493	Stat1	Cnp	0.909593	DC	0.00594538	0.989201	Pearson	0.00134503	0.991865	DC	4.95025e-05
98	rno-miR-493	Stat1	Dhcr24	0.909593	DC	0.00594538	0.997782	Pearson	0.000125358	0.98805	DC	0.000106675
99	rno-miR-493	Stat1	Fas	0.909593	DC	0.00594538	0.993544	Pearson	0.00062216	0.991865	DC	4.95025e-05
100	rno-miR-493	Stat1	Igf1	0.909593	DC	0.00594538	0.9962	Pearson	0.000281053	0.991865	DC	4.95025e-05
101	rno-miR-493	Stat1	Itk	0.909593	DC	0.00594538	0.998958	Pearson	4.03678e-05	0.784185	DC	0.0324192
102	rno-miR-493	Stat1	Laptm5	0.909593	DC	0.00594538	0.995932	Pearson	0.000311288	0.898951	Pearson	0.03797
103	rno-miR-493	Stat1	Lmo2	0.909593	DC	0.00594538	0.995443	Pearson	0.000368983	0.901528	Pearson	0.0365412
104	rno-miR-493	Stat1	Prrx1	0.909593	DC	0.00594538	0.996411	Pearson	0.000258007	0.896176	Pearson	0.0395272
105	rno-miR-493	Stat1	Slc14a1	0.909593	DC	0.00594538	0.997256	Pearson	0.000172445	0.89048	Pearson	0.0427867
106	rno-miR-493	Stat1	Tifab	0.909593	DC	0.00594538	0.996092	Pearson	0.000293128	0.991865	DC	4.95025e-05
107	rno-miR-493	Stat1	Xpr1	0.909593	DC	0.00594538	0.99632	Pearson	0.000267839	0.896745	Pearson	0.0392064
108	rno-miR-495	Cebpb	Igf1	0.826157	DC	0.0213526	0.998911	Pearson	4.31488e-05	0.999933	DC	3.38474e-09
109	rno-miR-495	Cebpb	Ptgs2	0.826157	DC	0.0213526	0.999312	Pearson	2.16755e-05	0.999933	DC	3.38474e-09
110	rno-miR-495	Gata6	Slc12a7	0.732251	DC	0.0489683	0.998797	Pearson	5.00974e-05	0.972581	Pearson	0.00542758
111	rno-miR-495	Runx1	Ptgs2	0.807282	DC	0.0260658	0.999312	Pearson	2.16755e-05	0.997425	DC	4.97055e-06
112	rno-miR-495	Stat1	Cbfb	0.78715	DC	0.0315681	0.998367	Pearson	7.91741e-05	0.935261	Pearson	0.0195802
113	rno-miR-495	Stat1	Edn2	0.78715	DC	0.0315681	0.998586	Pearson	6.37858e-05	0.991865	DC	4.95025e-05
114	rno-miR-495	Stat1	Ednra	0.78715	DC	0.0315681	0.999422	Pearson	1.66843e-05	0.991865	DC	4.95025e-05
115	rno-miR-495	Stat1	Fbn1	0.78715	DC	0.0315681	0.998073	Pearson	0.00010155	0.991865	DC	4.95025e-05
116	rno-miR-495	Stat1	Fcgr3a	0.78715	DC	0.0315681	0.99971	Pearson	5.9383e-06	0.921011	Pearson	0.0263312
117	rno-miR-495	Stat1	Fst	0.78715	DC	0.0315681	0.999246	Pearson	2.48626e-05	0.991865	DC	4.95025e-05
118	rno-miR-495	Stat1	Fut4	0.78715	DC	0.0315681	0.99978	Pearson	3.90588e-06	0.912734	Pearson	0.0305373
119	rno-miR-495	Stat1	Gdf6	0.78715	DC	0.0315681	0.999407	Pearson	1.73334e-05	0.903314	Pearson	0.0355612
120	rno-miR-495	Stat1	Glce	0.78715	DC	0.0315681	0.999702	Pearson	6.16464e-06	0.959841	DC	0.00119339
121	rno-miR-495	Stat1	Glipr1	0.78715	DC	0.0315681	0.999599	Pearson	9.62881e-06	0.906656	Pearson	0.0337509
122	rno-miR-495	Stat1	Gltp	0.78715	DC	0.0315681	0.99922	Pearson	2.61585e-05	0.900877	Pearson	0.0369001
123	rno-miR-495	Stat1	Hmox1	0.78715	DC	0.0315681	0.984027	Pearson	0.00241746	0.971609	Pearson	0.00571811
124	rno-miR-495	Stat1	Igf1	0.78715	DC	0.0315681	0.998911	Pearson	4.31488e-05	0.991865	DC	4.95025e-05
125	rno-miR-495	Stat1	Itk	0.78715	DC	0.0315681	0.994308	Pearson	0.000514999	0.784185	DC	0.0324192
126	rno-miR-495	Stat1	Itpr2	0.78715	DC	0.0315681	0.998992	Pearson	3.83996e-05	0.991865	DC	4.95025e-05
127	rno-miR-495	Stat1	Jak3	0.78715	DC	0.0315681	0.999345	Pearson	2.011e-05	0.876281	DC	0.0110063
128	rno-miR-495	Stat1	Kcnj3	0.78715	DC	0.0315681	0.997288	Pearson	0.000169465	0.884603	Pearson	0.0462342
129	rno-miR-495	Stat1	Lap3	0.78715	DC	0.0315681	0.99916	Pearson	2.9203e-05	0.991865	DC	4.95025e-05
130	rno-miR-495	Stat1	Lpar1	0.78715	DC	0.0315681	0.998997	Pearson	3.81206e-05	0.991865	DC	4.95025e-05
131	rno-miR-495	Stat1	Mlf1	0.78715	DC	0.0315681	0.999806	Pearson	3.25437e-06	0.894731	DC	0.00801955
132	rno-miR-495	Stat1	Mybphl	0.78715	DC	0.0315681	0.998076	Pearson	0.000101267	0.890069	Pearson	0.0430251
133	rno-miR-495	Stat1	Npl	0.78715	DC	0.0315681	0.99901	Pearson	3.7389e-05	0.898459	Pearson	0.0382444
134	rno-miR-495	Stat1	Pbxip1	0.78715	DC	0.0315681	0.998858	Pearson	4.63422e-05	0.896874	Pearson	0.0391339
135	rno-miR-495	Stat1	Plcb1	0.78715	DC	0.0315681	0.998868	Pearson	4.56838e-05	0.896984	Pearson	0.0390718
136	rno-miR-495	Stat1	Prrx1	0.78715	DC	0.0315681	0.998788	Pearson	5.06306e-05	0.896176	Pearson	0.0395272
137	rno-miR-495	Stat1	Pter	0.78715	DC	0.0315681	0.999417	Pearson	1.69118e-05	0.991865	DC	4.95025e-05
138	rno-miR-495	Stat1	Scarb2	0.78715	DC	0.0315681	0.999507	Pearson	1.31389e-05	0.905215	Pearson	0.0345279
139	rno-miR-495	Stat1	Sec16b	0.78715	DC	0.0315681	0.9998	Pearson	3.39757e-06	0.914076	Pearson	0.0298422
140	rno-miR-495	Stat1	Slc14a1	0.78715	DC	0.0315681	0.998129	Pearson	9.71362e-05	0.89048	Pearson	0.0427867
141	rno-miR-495	Stat1	Slc18a2	0.78715	DC	0.0315681	0.998771	Pearson	5.17063e-05	0.896114	Pearson	0.0395625
142	rno-miR-495	Stat1	Slc25a25	0.78715	DC	0.0315681	0.998669	Pearson	5.8297e-05	0.895155	Pearson	0.0401056
143	rno-miR-495	Stat1	Slc26a4	0.78715	DC	0.0315681	0.998406	Pearson	7.63818e-05	0.991865	DC	4.95025e-05
144	rno-miR-495	Stat1	Slc29a3	0.78715	DC	0.0315681	0.999296	Pearson	2.24201e-05	0.902013	Pearson	0.0362742
145	rno-miR-495	Stat1	Slc37a1	0.78715	DC	0.0315681	0.998912	Pearson	4.3078e-05	0.991865	DC	4.95025e-05
146	rno-miR-495	Stat1	Wwtr1	0.78715	DC	0.0315681	0.999229	Pearson	2.56744e-05	0.901047	Pearson	0.0368064
147	rno-miR-495	Stat1	Xpnpep3	0.78715	DC	0.0315681	0.998748	Pearson	5.31536e-05	0.895777	Pearson	0.0397528
148	rno-miR-495	Stat1	Xpr1	0.78715	DC	0.0315681	0.998845	Pearson	4.71277e-05	0.896745	Pearson	0.0392064
149	rno-miR-539	Stat1	Bnipl	0.805101	DC	0.0266384	0.999787	Pearson	3.73853e-06	0.912127	Pearson	0.0308537
150	rno-miR-539	Stat1	Cbfb	0.805101	DC	0.0266384	0.997533	Pearson	0.000147051	0.935261	Pearson	0.0195802
151	rno-miR-539	Stat1	Cdkn1a	0.805101	DC	0.0266384	0.998119	Pearson	9.79401e-05	0.931837	Pearson	0.021143
152	rno-miR-539	Stat1	Dhcr24	0.805101	DC	0.0266384	0.998151	Pearson	9.54197e-05	0.886624	Pearson	0.0450389
153	rno-miR-539	Stat1	Dnai2	0.805101	DC	0.0266384	0.999521	Pearson	1.25947e-05	0.902282	Pearson	0.0361264
154	rno-miR-539	Stat1	Fbln5	0.805101	DC	0.0266384	0.999408	Pearson	1.7289e-05	0.991865	DC	4.95025e-05
155	rno-miR-539	Stat1	Fcrla	0.805101	DC	0.0266384	0.999711	Pearson	5.90907e-06	0.910129	Pearson	0.0319024
156	rno-miR-539	Stat1	Fut4	0.805101	DC	0.0266384	0.999655	Pearson	7.67579e-06	0.912734	Pearson	0.0305373
157	rno-miR-539	Stat1	Gdf6	0.805101	DC	0.0266384	0.99957	Pearson	1.0716e-05	0.991865	DC	4.95025e-05
158	rno-miR-539	Stat1	Glce	0.805101	DC	0.0266384	0.999666	Pearson	7.32594e-06	0.909583	Pearson	0.0321905
159	rno-miR-539	Stat1	Hspb1	0.805101	DC	0.0266384	0.999055	Pearson	3.4856e-05	0.895105	Pearson	0.040134
160	rno-miR-539	Stat1	Igf1	0.805101	DC	0.0266384	0.999224	Pearson	2.5949e-05	0.897378	Pearson	0.0388501
161	rno-miR-539	Stat1	Irs2	0.805101	DC	0.0266384	0.999268	Pearson	2.37947e-05	0.898065	Pearson	0.0384647
162	rno-miR-539	Stat1	Kcnj3	0.805101	DC	0.0266384	0.99791	Pearson	0.00011465	0.884603	Pearson	0.0462342
163	rno-miR-539	Stat1	Lyn	0.805101	DC	0.0266384	0.999451	Pearson	1.54612e-05	0.901162	Pearson	0.036743
164	rno-miR-539	Stat1	Mlf1	0.805101	DC	0.0266384	0.99967	Pearson	7.21053e-06	0.894731	DC	0.00801955
165	rno-miR-539	Stat1	Np4	0.805101	DC	0.0266384	0.999368	Pearson	1.90621e-05	0.899622	Pearson	0.0375962
166	rno-miR-539	Stat1	Npl	0.805101	DC	0.0266384	0.999292	Pearson	2.26226e-05	0.898459	Pearson	0.0382444
167	rno-miR-539	Stat1	Prrx1	0.805101	DC	0.0266384	0.99913	Pearson	3.07903e-05	0.896176	Pearson	0.0395272
168	rno-miR-539	Stat1	Pter	0.805101	DC	0.0266384	0.999546	Pearson	1.16164e-05	0.903756	Pearson	0.0353204
169	rno-miR-539	Stat1	Rps6ka2	0.805101	DC	0.0266384	0.999525	Pearson	1.24423e-05	0.903206	Pearson	0.0356203
170	rno-miR-539	Stat1	Rsad2	0.805101	DC	0.0266384	0.999666	Pearson	7.32986e-06	0.908648	Pearson	0.0326867
171	rno-miR-539	Stat1	Sec16b	0.805101	DC	0.0266384	0.999641	Pearson	8.14862e-06	0.914076	Pearson	0.0298422
172	rno-miR-539	Stat1	Srxn1	0.805101	DC	0.0266384	0.999379	Pearson	1.85921e-05	0.991865	DC	4.95025e-05
173	rno-miR-539	Stat1	Tap2	0.805101	DC	0.0266384	0.999459	Pearson	1.50879e-05	0.991865	DC	4.95025e-05
174	rno-miR-539	Stat1	Wwtr1	0.805101	DC	0.0266384	0.999441	Pearson	1.58807e-05	0.901047	Pearson	0.0368064
175	rno-miR-539	Stat1	Xpr1	0.805101	DC	0.0266384	0.999171	Pearson	2.86574e-05	0.896745	Pearson	0.0392064
176	rno-miR-543*	Cebpb	Csn2	0.998417	DC	1.87892e-06	0.999366	Pearson	1.91593e-05	0.999933	DC	3.38474e-09
177	rno-miR-758	Litaf	Cd14	0.985238	DC	0.000162633	0.975521	Pearson	0.00458048	0.984941	Pearson	0.00221337
178	rno-miR-758	Litaf	Gng12	0.985238	DC	0.000162633	0.999951	Pearson	4.13935e-07	0.964314	DC	0.000943733
179	rno-miR-758	Litaf	Il13ra1	0.985238	DC	0.000162633	0.999919	Pearson	8.72245e-07	0.996863	DC	7.37167e-06
180	rno-miR-758	Stat1	Dhcr24	0.993	DC	3.66654e-05	0.999026	Pearson	3.64845e-05	0.98805	DC	0.000106675
181	rno-miR-758	Stat1	Fbn1	0.993	DC	3.66654e-05	0.99934	Pearson	2.03466e-05	0.890211	Pearson	0.0429424
182	rno-miR-758	Stat1	Igf1	0.993	DC	3.66654e-05	0.999793	Pearson	3.58445e-06	0.991865	DC	4.95025e-05
183	rno-miR-758	Stat1	Itpr2	0.993	DC	3.66654e-05	0.99983	Pearson	2.64934e-06	0.898252	Pearson	0.0383604
184	rno-miR-758	Stat1	Npl	0.993	DC	3.66654e-05	0.999839	Pearson	2.45342e-06	0.898459	Pearson	0.0382444
185	rno-miR-758	Stat1	Rnase4	0.993	DC	3.66654e-05	0.99973	Pearson	5.31168e-06	0.991865	DC	4.95025e-05
186	rno-miR-758	Stat1	Rsad2	0.993	DC	3.66654e-05	0.999973	Pearson	1.71779e-07	0.908648	Pearson	0.0326867
187	rno-miR-758	Stat1	Scarb2	0.993	DC	3.66654e-05	0.999991	Pearson	3.11336e-08	0.986591	DC	0.000134253
188	rno-miR-758	Stat1	Sec16b	0.993	DC	3.66654e-05	0.9998	Pearson	3.39757e-06	0.782186	DC	0.0329988
189	rno-miR-758	Stat1	Slc22a12	0.993	DC	3.66654e-05	0.999881	Pearson	1.56709e-06	0.899574	Pearson	0.0376227
190	rno-miR-758	Stat1	Slc29a3	0.993	DC	3.66654e-05	0.999949	Pearson	4.3442e-07	0.902013	Pearson	0.0362742
191	rno-miR-758	Stat1	Slc2a5	0.993	DC	3.66654e-05	0.99995	Pearson	4.25275e-07	0.902044	Pearson	0.036257
192	rno-miR-758	Stat1	Srxn1	0.993	DC	3.66654e-05	0.999891	Pearson	1.35853e-06	0.991865	DC	4.95025e-05
193	rno-miR-758	Stat1	Tnfrsf12a	0.993	DC	3.66654e-05	0.999978	Pearson	1.25333e-07	0.908225	Pearson	0.0329116
194	rno-miR-758	Stat1	Wwtr1	0.993	DC	3.66654e-05	0.999926	Pearson	7.69217e-07	0.991865	DC	4.95025e-05
195	rno-miR-758	Stat1	Xpr1	0.993	DC	3.66654e-05	0.999763	Pearson	4.38429e-06	0.896745	Pearson	0.0392064
196	rno-miR-873	Cebpb	Ptgs2	0.940632	DC	0.00259109	0.997784	Pearson	0.000125156	0.999933	DC	3.38474e-09
197	rno-miR-873	Litaf	Il13ra1	0.95997	DC	0.00118579	0.997577	Pearson	0.000143158	0.996863	DC	7.37167e-06
198	rno-miR-873	Runx1	Ptgs2	0.959348	DC	0.00122265	0.997784	Pearson	0.000125156	0.997425	DC	4.97055e-06
199	rno-miR-138	Stat1	Chrna6	0.957098	Pearson	0.0105981	0.943159	Pearson	0.0161284	0.889624	Pearson	0.0432836
200	rno-miR-138	Stat1	Dhcr24	0.957098	Pearson	0.0105981	0.941501	Pearson	0.0168349	0.98805	DC	0.000106675
201	rno-miR-138	Stat1	Dnai2	0.957098	Pearson	0.0105981	0.951207	Pearson	0.012843	0.991865	DC	4.95025e-05
202	rno-miR-138	Stat1	Ednra	0.957098	Pearson	0.0105981	0.951958	Pearson	0.0125492	0.991865	DC	4.95025e-05
203	rno-miR-138	Stat1	Fbln5	0.957098	Pearson	0.0105981	0.949886	Pearson	0.0133653	0.991865	DC	4.95025e-05
204	rno-miR-138	Stat1	Fbn1	0.957098	Pearson	0.0105981	0.943672	Pearson	0.0159116	0.890211	Pearson	0.0429424
205	rno-miR-138	Stat1	Fut4	0.957098	Pearson	0.0105981	0.956895	Pearson	0.0106734	0.991865	DC	4.95025e-05
206	rno-miR-138	Stat1	Grb7	0.957098	Pearson	0.0105981	0.949586	Pearson	0.0134848	0.89953	Pearson	0.0376474
207	rno-miR-138	Stat1	Hmox1	0.957098	Pearson	0.0105981	0.982367	Pearson	0.00280337	0.971609	Pearson	0.00571811
208	rno-miR-138	Stat1	Hspb1	0.957098	Pearson	0.0105981	0.946927	Pearson	0.0145599	0.895105	Pearson	0.040134
209	rno-miR-138	Stat1	Icam1	0.957098	Pearson	0.0105981	0.953096	Pearson	0.0121079	0.991865	DC	4.95025e-05
210	rno-miR-138	Stat1	Igf1	0.957098	Pearson	0.0105981	0.948258	Pearson	0.0140183	0.991865	DC	4.95025e-05
211	rno-miR-138	Stat1	Itk	0.957098	Pearson	0.0105981	0.930104	Pearson	0.0219486	0.784185	DC	0.0324192
212	rno-miR-138	Stat1	Itpr2	0.957098	Pearson	0.0105981	0.94876	Pearson	0.013816	0.991865	DC	4.95025e-05
213	rno-miR-138	Stat1	Kcnj3	0.957098	Pearson	0.0105981	0.940301	Pearson	0.0173522	0.884603	Pearson	0.0462342
214	rno-miR-138	Stat1	Laptm5	0.957098	Pearson	0.0105981	0.949161	Pearson	0.0136549	0.898951	Pearson	0.03797
215	rno-miR-138	Stat1	Lmo2	0.957098	Pearson	0.0105981	0.950684	Pearson	0.013049	0.925002	DC	0.00411308
216	rno-miR-138	Stat1	Oas1a	0.957098	Pearson	0.0105981	0.953335	Pearson	0.0120161	0.906355	Pearson	0.0339126
217	rno-miR-138	Stat1	Pter	0.957098	Pearson	0.0105981	0.951845	Pearson	0.0125933	0.991865	DC	4.95025e-05
218	rno-miR-138	Stat1	Sh2b2	0.957098	Pearson	0.0105981	0.949503	Pearson	0.0135182	0.899545	Pearson	0.0376389
219	rno-miR-138	Stat1	Slc14a1	0.957098	Pearson	0.0105981	0.944064	Pearson	0.0157468	0.89048	Pearson	0.0427867
220	rno-miR-138	Stat1	Slc18a2	0.957098	Pearson	0.0105981	0.947353	Pearson	0.014386	0.896114	Pearson	0.0395625
221	rno-miR-138	Stat1	Slc22a12	0.957098	Pearson	0.0105981	0.949516	Pearson	0.0135128	0.899574	Pearson	0.0376227
222	rno-miR-138	Stat1	Slc25a25	0.957098	Pearson	0.0105981	0.946763	Pearson	0.0146269	0.895155	Pearson	0.0401056
223	rno-miR-138	Stat1	Slc30a2	0.957098	Pearson	0.0105981	0.947721	Pearson	0.0142361	0.896523	Pearson	0.0393317
224	rno-miR-138	Stat1	Slc4a1	0.957098	Pearson	0.0105981	0.947817	Pearson	0.014197	0.896694	Pearson	0.039235
225	rno-miR-138	Stat1	Srxn1	0.957098	Pearson	0.0105981	0.949703	Pearson	0.0134383	0.991865	DC	4.95025e-05
226	rno-miR-138	Stat1	Tifab	0.957098	Pearson	0.0105981	0.94863	Pearson	0.0138684	0.898093	Pearson	0.038449
227	rno-miR-138	Stat1	Tmem140	0.957098	Pearson	0.0105981	0.948891	Pearson	0.0137633	0.898536	Pearson	0.0382013
228	rno-miR-138	Stat1	Xpnpep3	0.957098	Pearson	0.0105981	0.947289	Pearson	0.0144119	0.895777	Pearson	0.0397528
229	rno-miR-148b-3p	Stat1	Cbfb	0.928415	Pearson	0.0227428	0.9209	Pearson	0.0263863	0.935261	Pearson	0.0195802
230	rno-miR-148b-3p	Stat1	Cdkn1a	0.928415	Pearson	0.0227428	0.918821	Pearson	0.0274246	0.931837	Pearson	0.021143
231	rno-miR-148b-3p	Stat1	Chrna6	0.928415	Pearson	0.0227428	0.889735	Pearson	0.043219	0.889624	Pearson	0.0432836
232	rno-miR-148b-3p	Stat1	Cnp	0.928415	Pearson	0.0227428	0.914083	Pearson	0.0298381	0.924308	Pearson	0.0247126
233	rno-miR-148b-3p	Stat1	Dhcr24	0.928415	Pearson	0.0227428	0.887936	Pearson	0.0442684	0.886624	Pearson	0.0450389
234	rno-miR-148b-3p	Stat1	Eml2	0.928415	Pearson	0.0227428	0.922478	Pearson	0.0256069	0.937103	Pearson	0.0187559
235	rno-miR-148b-3p	Stat1	Fbn1	0.928415	Pearson	0.0227428	0.890474	Pearson	0.04279	0.890211	Pearson	0.0429424
236	rno-miR-148b-3p	Stat1	Gdf6	0.928415	Pearson	0.0227428	0.900535	Pearson	0.0370897	0.903314	Pearson	0.0355612
237	rno-miR-148b-3p	Stat1	Glce	0.928415	Pearson	0.0227428	0.904283	Pearson	0.0350333	0.909583	Pearson	0.0321905
238	rno-miR-148b-3p	Stat1	Igf1	0.928415	Pearson	0.0227428	0.89616	Pearson	0.0395366	0.897378	Pearson	0.0388501
239	rno-miR-148b-3p	Stat1	Irs2	0.928415	Pearson	0.0227428	0.896602	Pearson	0.0392871	0.898065	Pearson	0.0384647
240	rno-miR-148b-3p	Stat1	Itpr2	0.928415	Pearson	0.0227428	0.896746	Pearson	0.0392059	0.991865	DC	4.95025e-05
241	rno-miR-148b-3p	Stat1	Ncf1	0.928415	Pearson	0.0227428	0.898542	Pearson	0.038198	0.90085	Pearson	0.0369151
242	rno-miR-148b-3p	Stat1	Pbxip1	0.928415	Pearson	0.0227428	0.895714	Pearson	0.0397888	0.896874	Pearson	0.0391339
243	rno-miR-148b-3p	Stat1	Prrx1	0.928415	Pearson	0.0227428	0.895241	Pearson	0.040057	0.896176	Pearson	0.0395272
244	rno-miR-148b-3p	Stat1	Rnase4	0.928415	Pearson	0.0227428	0.894945	Pearson	0.0402248	0.991865	DC	4.95025e-05
245	rno-miR-148b-3p	Stat1	Rps6ka2	0.928415	Pearson	0.0227428	0.899961	Pearson	0.0374076	0.903206	Pearson	0.0356203
246	rno-miR-148b-3p	Stat1	Rsad2	0.928415	Pearson	0.0227428	0.90373	Pearson	0.0353344	0.991865	DC	4.95025e-05
247	rno-miR-148b-3p	Stat1	Slc13a5	0.928415	Pearson	0.0227428	0.900596	Pearson	0.0370557	0.903788	Pearson	0.0353026
248	rno-miR-148b-3p	Stat1	Xpr1	0.928415	Pearson	0.0227428	0.895621	Pearson	0.0398414	0.896745	Pearson	0.0392064
249	rno-miR-150	Inpp5d	Ptafr	0.939245	Pearson	0.017812	0.991689	Pearson	0.000908413	0.98451	DC	0.000179023
250	rno-miR-153	Stat1	B2m	0.9221	Pearson	0.0257927	0.921908	Pearson	0.0258877	0.991865	DC	4.95025e-05
251	rno-miR-153	Stat1	Cbfb	0.9221	Pearson	0.0257927	0.902822	Pearson	0.0358305	0.935261	Pearson	0.0195802
252	rno-miR-153	Stat1	Fcgr2a	0.9221	Pearson	0.0257927	0.895961	Pearson	0.039649	0.924417	Pearson	0.0246592
253	rno-miR-153	Stat1	Glce	0.9221	Pearson	0.0257927	0.88403	Pearson	0.0465749	0.909583	Pearson	0.0321905
254	rno-miR-153	Stat1	Rsad2	0.9221	Pearson	0.0257927	0.88341	Pearson	0.0469441	0.908648	Pearson	0.0326867
255	rno-miR-184	Stat1	Cdkn1a	0.917389	Pearson	0.0281471	0.901515	Pearson	0.0365482	0.931837	Pearson	0.021143
256	rno-miR-184	Stat1	Rps6ka2	0.917389	Pearson	0.0281471	0.880612	Pearson	0.048623	0.903206	Pearson	0.0356203
257	rno-miR-185	Bcl6	Abi3	0.9932	Pearson	0.000672475	0.968578	DC	0.000732759	0.968873	Pearson	0.00656134
258	rno-miR-185	Bcl6	Bcl11b	0.9932	Pearson	0.000672475	0.968578	DC	0.000732759	0.945418	Pearson	0.0151816
259	rno-miR-185	Bcl6	Cacna1e	0.9932	Pearson	0.000672475	0.968578	DC	0.000732759	0.980876	Pearson	0.00316567
260	rno-miR-185	Bcl6	Camk1g	0.9932	Pearson	0.000672475	0.970678	Pearson	0.00600079	0.957227	Pearson	0.0105508
261	rno-miR-185	Bcl6	Ccr9	0.9932	Pearson	0.000672475	0.968578	DC	0.000732759	0.975791	Pearson	0.00450509
262	rno-miR-185	Bcl6	Cd14	0.9932	Pearson	0.000672475	0.989285	Pearson	0.00132935	0.998042	Pearson	0.000103956
263	rno-miR-185	Bcl6	Cd63	0.9932	Pearson	0.000672475	0.99662	Pearson	0.000235758	0.995832	Pearson	0.000322812
264	rno-miR-185	Bcl6	Csf1r	0.9932	Pearson	0.000672475	0.981738	Pearson	0.00295442	0.971804	Pearson	0.00565938
265	rno-miR-185	Bcl6	Ctdsp1	0.9932	Pearson	0.000672475	0.994142	Pearson	0.000537737	0.9908	Pearson	0.00105786
266	rno-miR-185	Bcl6	Cx3cr1	0.9932	Pearson	0.000672475	0.968578	DC	0.000732759	0.983274	Pearson	0.00259024
267	rno-miR-185	Bcl6	Cyb561d1	0.9932	Pearson	0.000672475	0.988841	Pearson	0.00141262	0.982118	Pearson	0.00286267
268	rno-miR-185	Bcl6	Cytip	0.9932	Pearson	0.000672475	0.992896	Pearson	0.000718034	0.988205	Pearson	0.00153495
269	rno-miR-185	Bcl6	Dhcr24	0.9932	Pearson	0.000672475	0.986398	Pearson	0.00190041	0.978535	Pearson	0.00376305
270	rno-miR-185	Bcl6	Ednrb	0.9932	Pearson	0.000672475	0.983821	Pearson	0.00246442	0.974687	Pearson	0.00481612
271	rno-miR-185	Bcl6	Entpd1	0.9932	Pearson	0.000672475	0.991773	Pearson	0.00089472	0.986388	Pearson	0.00190242
272	rno-miR-185	Bcl6	Fbln2	0.9932	Pearson	0.000672475	0.968578	DC	0.000732759	0.983473	Pearson	0.00254425
273	rno-miR-185	Bcl6	Fcgr3a	0.9932	Pearson	0.000672475	0.994903	Pearson	0.000436478	0.991926	Pearson	0.000869907
274	rno-miR-185	Bcl6	Fut4	0.9932	Pearson	0.000672475	0.968578	DC	0.000732759	0.989106	Pearson	0.00136267
275	rno-miR-185	Bcl6	Gabbr1	0.9932	Pearson	0.000672475	0.968578	DC	0.000732759	0.987564	Pearson	0.00166168
276	rno-miR-185	Bcl6	Hrasls5	0.9932	Pearson	0.000672475	0.993632	Pearson	0.000609401	0.989583	Pearson	0.00127437
277	rno-miR-185	Bcl6	Igf1	0.9932	Pearson	0.000672475	0.989674	Pearson	0.00125757	0.983156	Pearson	0.00261764
278	rno-miR-185	Bcl6	Itpka	0.9932	Pearson	0.000672475	0.986445	Pearson	0.0018905	0.978437	Pearson	0.00378877
279	rno-miR-185	Bcl6	Lcp1	0.9932	Pearson	0.000672475	0.990373	Pearson	0.00113218	0.984245	Pearson	0.00236829
280	rno-miR-185	Bcl6	Mchr1	0.9932	Pearson	0.000672475	0.99292	Pearson	0.000714344	0.990148	DC	7.25641e-05
281	rno-miR-185	Bcl6	Myh7	0.9932	Pearson	0.000672475	0.988008	Pearson	0.00157367	0.980811	Pearson	0.00318165
282	rno-miR-185	Bcl6	Prrx1	0.9932	Pearson	0.000672475	0.968578	DC	0.000732759	0.982657	Pearson	0.00273457
283	rno-miR-185	Bcl6	Rgs10	0.9932	Pearson	0.000672475	0.968578	DC	0.000732759	0.982771	Pearson	0.00270758
284	rno-miR-185	Bcl6	Rps6ka2	0.9932	Pearson	0.000672475	0.968578	DC	0.000732759	0.990148	DC	7.25641e-05
285	rno-miR-185	Bcl6	Scarb2	0.9932	Pearson	0.000672475	0.968578	DC	0.000732759	0.984512	DC	0.000178985
286	rno-miR-185	Bcl6	Sec16b	0.9932	Pearson	0.000672475	0.968578	DC	0.000732759	0.989583	Pearson	0.0012743
287	rno-miR-185	Bcl6	Slc13a5	0.9932	Pearson	0.000672475	0.968578	DC	0.000732759	0.98574	Pearson	0.00203973
288	rno-miR-185	Bcl6	Slc18a2	0.9932	Pearson	0.000672475	0.989244	Pearson	0.0013369	0.982632	Pearson	0.00274041
289	rno-miR-185	Bcl6	Slc4a1	0.9932	Pearson	0.000672475	0.968578	DC	0.000732759	0.982873	Pearson	0.00268378
290	rno-miR-185	Bcl6	Slco2b1	0.9932	Pearson	0.000672475	0.989384	Pearson	0.00131101	0.982753	Pearson	0.00271187
291	rno-miR-185	Bcl6	Sparc	0.9932	Pearson	0.000672475	0.968578	DC	0.000732759	0.980146	Pearson	0.00334813
292	rno-miR-185	Bcl6	Xpr1	0.9932	Pearson	0.000672475	0.968578	DC	0.000732759	0.982894	Pearson	0.00267881
293	rno-miR-185	Bcl6	Zdhhc18	0.9932	Pearson	0.000672475	0.987378	Pearson	0.00169905	0.958351	DC	0.00128289
294	rno-miR-185	Lgals3	Cd14	0.879474	Pearson	0.049311	0.989285	Pearson	0.00132935	0.80679	DC	0.0261944
295	rno-miR-185	Lgals3	Cd44	0.879474	Pearson	0.049311	0.99567	Pearson	0.000341835	0.909616	Pearson	0.0321734
296	rno-miR-185	Lgals3	Gng12	0.879474	Pearson	0.049311	0.968578	DC	0.000732759	0.88165	DC	0.0100906
297	rno-miR-185	Litaf	Cd14	0.951552	Pearson	0.0127078	0.989285	Pearson	0.00132935	0.907594	DC	0.00620694
298	rno-miR-185	Litaf	Gng12	0.951552	Pearson	0.0127078	0.968578	DC	0.000732759	0.964314	DC	0.000943733
299	rno-miR-185	Litaf	Il13ra1	0.951552	Pearson	0.0127078	0.990593	Pearson	0.00109375	0.918653	Pearson	0.0275091
300	rno-miR-185	Litaf	Txn1	0.951552	Pearson	0.0127078	0.968578	DC	0.000732759	0.91457	Pearson	0.029587
301	rno-miR-185	Pld1	Gng12	0.991392	Pearson	0.000957498	0.968578	DC	0.000732759	0.970516	DC	0.000645568
302	rno-miR-194	Stat1	Cbfb	0.948842	Pearson	0.013783	0.982691	Pearson	0.00272651	0.935261	Pearson	0.0195802
303	rno-miR-194	Stat1	Cdkn1a	0.948842	Pearson	0.013783	0.982018	Pearson	0.00288671	0.991865	DC	4.95025e-05
304	rno-miR-194	Stat1	Fut4	0.948842	Pearson	0.013783	0.977075	Pearson	0.00415253	0.991865	DC	4.95025e-05
305	rno-miR-194	Stat1	Gdf6	0.948842	Pearson	0.013783	0.974047	Pearson	0.00499937	0.903314	Pearson	0.0355612
306	rno-miR-194	Stat1	Gna15	0.948842	Pearson	0.013783	0.972211	Pearson	0.00553755	0.991865	DC	4.95025e-05
307	rno-miR-194	Stat1	Grb7	0.948842	Pearson	0.013783	0.972724	Pearson	0.00538528	0.89953	Pearson	0.0376474
308	rno-miR-194	Stat1	Igf1	0.948842	Pearson	0.013783	0.971947	Pearson	0.00561642	0.897378	Pearson	0.0388501
309	rno-miR-194	Stat1	Irs2	0.948842	Pearson	0.013783	0.972194	Pearson	0.00554274	0.898065	Pearson	0.0384647
310	rno-miR-194	Stat1	Itpr2	0.948842	Pearson	0.013783	0.972262	Pearson	0.00552258	0.898252	Pearson	0.0383604
311	rno-miR-194	Stat1	Lap3	0.948842	Pearson	0.013783	0.972945	Pearson	0.0053204	0.90017	Pearson	0.0372918
312	rno-miR-194	Stat1	Lyn	0.948842	Pearson	0.013783	0.973293	Pearson	0.00521826	0.901162	Pearson	0.036743
313	rno-miR-194	Stat1	Mthfd2	0.948842	Pearson	0.013783	0.978263	Pearson	0.00383445	0.916739	Pearson	0.0284771
314	rno-miR-194	Stat1	Np4	0.948842	Pearson	0.013783	0.972752	Pearson	0.00537722	0.991865	DC	4.95025e-05
315	rno-miR-194	Stat1	Pter	0.948842	Pearson	0.013783	0.974178	Pearson	0.00496182	0.903756	Pearson	0.0353204
316	rno-miR-194	Stat1	Slc18a2	0.948842	Pearson	0.013783	0.971473	Pearson	0.00575913	0.896114	Pearson	0.0395625
317	rno-miR-194	Stat1	Slc26a4	0.948842	Pearson	0.013783	0.970247	Pearson	0.00613312	0.991865	DC	4.95025e-05
318	rno-miR-194	Stat1	Slc29a3	0.948842	Pearson	0.013783	0.97358	Pearson	0.00513459	0.902013	Pearson	0.0362742
319	rno-miR-194	Stat1	Tgm1	0.948842	Pearson	0.013783	0.973091	Pearson	0.00527727	0.900587	Pearson	0.0370606
320	rno-miR-194	Stat1	Tmem140	0.948842	Pearson	0.013783	0.972361	Pearson	0.0054931	0.898536	Pearson	0.0382013
321	rno-miR-194	Stat1	Wwtr1	0.948842	Pearson	0.013783	0.973251	Pearson	0.00523056	0.901047	Pearson	0.0368064
322	rno-miR-194	Stat1	Xpnpep3	0.948842	Pearson	0.013783	0.971361	Pearson	0.00579291	0.895777	Pearson	0.0397528
323	rno-miR-194	Stat1	Xpr1	0.948842	Pearson	0.013783	0.971713	Pearson	0.00568664	0.896745	Pearson	0.0392064
324	rno-miR-19a	Runx1	Ptgs2	0.99775	Pearson	0.000128065	0.998783	Pearson	5.09821e-05	0.995544	Pearson	0.000356835
325	rno-miR-19a	Stat1	Bcl3	0.916468	Pearson	0.0286149	0.944974	Pearson	0.0153661	0.991865	DC	4.95025e-05
326	rno-miR-19a	Stat1	Cbfb	0.916468	Pearson	0.0286149	0.998462	Pearson	7.23952e-05	0.935261	Pearson	0.0195802
327	rno-miR-19a	Stat1	Cnp	0.916468	Pearson	0.0286149	0.9994	Pearson	1.76585e-05	0.991865	DC	4.95025e-05
328	rno-miR-19a	Stat1	Ednra	0.916468	Pearson	0.0286149	0.99893	Pearson	4.20101e-05	0.991865	DC	4.95025e-05
329	rno-miR-19a	Stat1	Fam46b	0.916468	Pearson	0.0286149	0.998572	Pearson	6.47442e-05	0.991865	DC	4.95025e-05
330	rno-miR-19a	Stat1	Fbn1	0.916468	Pearson	0.0286149	0.997329	Pearson	0.000165637	0.991865	DC	4.95025e-05
331	rno-miR-19a	Stat1	Fcrla	0.916468	Pearson	0.0286149	0.999365	Pearson	1.91945e-05	0.910129	Pearson	0.0319024
332	rno-miR-19a	Stat1	Glce	0.916468	Pearson	0.0286149	0.999302	Pearson	2.21389e-05	0.909583	Pearson	0.0321905
333	rno-miR-19a	Stat1	Igf1	0.916468	Pearson	0.0286149	0.998306	Pearson	8.36808e-05	0.991865	DC	4.95025e-05
334	rno-miR-19a	Stat1	Itk	0.916468	Pearson	0.0286149	0.993228	Pearson	0.000668239	0.784185	DC	0.0324192
335	rno-miR-19a	Stat1	Itpka	0.916468	Pearson	0.0286149	0.99678	Pearson	0.000219236	0.991865	DC	4.95025e-05
336	rno-miR-19a	Stat1	Itpr2	0.916468	Pearson	0.0286149	0.998401	Pearson	7.67032e-05	0.991865	DC	4.95025e-05
337	rno-miR-19a	Stat1	Kcnj3	0.916468	Pearson	0.0286149	0.996456	Pearson	0.000253089	0.884603	Pearson	0.0462342
338	rno-miR-19a	Stat1	Pitx1	0.916468	Pearson	0.0286149	0.998492	Pearson	7.02724e-05	0.991865	DC	4.95025e-05
339	rno-miR-19a	Stat1	Plcb1	0.916468	Pearson	0.0286149	0.998254	Pearson	8.75471e-05	0.896984	Pearson	0.0390718
340	rno-miR-19a	Stat1	Slc13a5	0.916468	Pearson	0.0286149	0.998933	Pearson	4.18137e-05	0.903788	Pearson	0.0353026
341	rno-miR-19a	Stat1	Slc18a2	0.916468	Pearson	0.0286149	0.998135	Pearson	9.6654e-05	0.896114	Pearson	0.0395625
342	rno-miR-19a	Stat1	Slc26a4	0.916468	Pearson	0.0286149	0.997712	Pearson	0.000131289	0.991865	DC	4.95025e-05
343	rno-miR-19a	Stat1	Slc29a3	0.916468	Pearson	0.0286149	0.998763	Pearson	5.21885e-05	0.902013	Pearson	0.0362742
344	rno-miR-19a	Stat1	Srxn1	0.916468	Pearson	0.0286149	0.998572	Pearson	6.47523e-05	0.899897	Pearson	0.0374431
345	rno-miR-19a	Stat1	Tap2	0.916468	Pearson	0.0286149	0.998737	Pearson	5.38841e-05	0.991865	DC	4.95025e-05
346	rno-miR-19a	Stat1	Tnfrsf12a	0.916468	Pearson	0.0286149	0.999249	Pearson	2.47125e-05	0.908225	Pearson	0.0329116
347	rno-miR-19a	Stat1	Zdhhc18	0.916468	Pearson	0.0286149	0.997256	Pearson	0.000172451	0.889497	Pearson	0.0433573
348	rno-miR-204*	Stat3	Mvp	0.981773	Pearson	0.00294582	0.994966	Pearson	0.000428452	0.981164	Pearson	0.00309446
349	rno-miR-207	Bcl6	Apol3	0.878758	Pearson	0.0497453	0.931099	Pearson	0.0214851	0.984723	Pearson	0.00226152
350	rno-miR-207	Bcl6	Bcl11b	0.878758	Pearson	0.0497453	0.960456	Pearson	0.00938356	0.945418	Pearson	0.0151816
351	rno-miR-207	Bcl6	Bcl2	0.878758	Pearson	0.0497453	0.962278	Pearson	0.00874495	0.937404	Pearson	0.0186222
352	rno-miR-207	Bcl6	Cacna1e	0.878758	Pearson	0.0497453	0.937096	Pearson	0.0187592	0.980876	Pearson	0.00316567
353	rno-miR-207	Bcl6	Ccr9	0.878758	Pearson	0.0497453	0.944104	Pearson	0.0157302	0.975791	Pearson	0.00450509
354	rno-miR-207	Bcl6	Dhcr24	0.878758	Pearson	0.0497453	0.940933	Pearson	0.017079	0.986051	DC	0.000145246
355	rno-miR-207	Bcl6	Fam102b	0.878758	Pearson	0.0497453	0.934346	Pearson	0.019994	0.990148	DC	7.25641e-05
356	rno-miR-207	Bcl6	Fcgr3a	0.878758	Pearson	0.0497453	0.919066	Pearson	0.0273016	0.991926	Pearson	0.000869907
357	rno-miR-207	Bcl6	Gabbr1	0.878758	Pearson	0.0497453	0.928459	Pearson	0.022722	0.987564	Pearson	0.00166168
358	rno-miR-207	Bcl6	Ghr	0.878758	Pearson	0.0497453	0.935746	Pearson	0.0193622	0.982761	Pearson	0.00270998
359	rno-miR-207	Bcl6	Hes3	0.878758	Pearson	0.0497453	0.935668	Pearson	0.0193971	0.982547	Pearson	0.0027606
360	rno-miR-207	Bcl6	Hmgcs1	0.878758	Pearson	0.0497453	0.941803	Pearson	0.0167055	0.977346	Pearson	0.0040792
361	rno-miR-207	Bcl6	Hspa2	0.878758	Pearson	0.0497453	0.930179	Pearson	0.0219133	0.990148	DC	7.25641e-05
362	rno-miR-207	Bcl6	Icam1	0.878758	Pearson	0.0497453	0.930015	Pearson	0.0219903	0.990148	DC	7.25641e-05
363	rno-miR-207	Bcl6	Igf1	0.878758	Pearson	0.0497453	0.934853	Pearson	0.0197646	0.990148	DC	7.25641e-05
364	rno-miR-207	Bcl6	Lmo2	0.878758	Pearson	0.0497453	0.932476	Pearson	0.0208484	0.921422	DC	0.00450957
365	rno-miR-207	Bcl6	Mefv	0.878758	Pearson	0.0497453	0.93548	Pearson	0.0194816	0.982687	Pearson	0.00272754
366	rno-miR-207	Bcl6	Np4	0.878758	Pearson	0.0497453	0.933584	Pearson	0.0203408	0.990148	DC	7.25641e-05
367	rno-miR-207	Bcl6	Plcb1	0.878758	Pearson	0.0497453	0.935148	Pearson	0.0196311	0.982993	Pearson	0.00265558
368	rno-miR-207	Bcl6	Prrx1	0.878758	Pearson	0.0497453	0.93558	Pearson	0.0194369	0.982657	Pearson	0.00273457
369	rno-miR-207	Bcl6	RT1-A2	0.878758	Pearson	0.0497453	0.930174	Pearson	0.0219158	0.986755	DC	0.000130993
370	rno-miR-207	Bcl6	Sall1	0.878758	Pearson	0.0497453	0.935993	Pearson	0.0192511	0.982506	Pearson	0.0027704
371	rno-miR-207	Bcl6	Satb2	0.878758	Pearson	0.0497453	0.934487	Pearson	0.0199304	0.990148	DC	7.25641e-05
372	rno-miR-207	Bcl6	Scarb2	0.878758	Pearson	0.0497453	0.930441	Pearson	0.021791	0.984512	DC	0.000178985
373	rno-miR-207	Bcl6	Sdr16c5	0.878758	Pearson	0.0497453	0.934838	Pearson	0.0197713	0.990148	DC	7.25641e-05
374	rno-miR-207	Bcl6	Sec16b	0.878758	Pearson	0.0497453	0.92455	Pearson	0.0245948	0.777171	DC	0.0344736
375	rno-miR-207	Bcl6	Shpk	0.878758	Pearson	0.0497453	0.934491	Pearson	0.0199286	0.990148	DC	7.25641e-05
376	rno-miR-207	Bcl6	Slc25a25	0.878758	Pearson	0.0497453	0.936375	Pearson	0.0190805	0.989034	DC	8.98567e-05
377	rno-miR-207	Bcl6	Slc37a1	0.878758	Pearson	0.0497453	0.934911	Pearson	0.0197381	0.990148	DC	7.25641e-05
378	rno-miR-207	Bcl6	Slco2b1	0.878758	Pearson	0.0497453	0.935475	Pearson	0.019484	0.982753	Pearson	0.00271187
379	rno-miR-207	Bcl6	Spert	0.878758	Pearson	0.0497453	0.93372	Pearson	0.0202787	0.984014	Pearson	0.00242041
380	rno-miR-207	Bcl6	Tmem176a	0.878758	Pearson	0.0497453	0.938171	Pearson	0.0182834	0.980645	Pearson	0.00322288
381	rno-miR-207	Bcl6	Trim5	0.878758	Pearson	0.0497453	0.933076	Pearson	0.020573	0.990148	DC	7.25641e-05
382	rno-miR-207	Bcl6	Xpr1	0.878758	Pearson	0.0497453	0.935282	Pearson	0.0195708	0.982894	Pearson	0.00267881
383	rno-miR-223	Lef1	Adam19	0.993573	Pearson	0.000617929	0.967723	Pearson	0.00692711	0.939885	Pearson	0.0175327
384	rno-miR-223	Lef1	B3gnt7	0.993573	Pearson	0.000617929	0.993668	Pearson	0.00060432	0.981366	Pearson	0.00304483
385	rno-miR-223	Lef1	Bcl2	0.993573	Pearson	0.000617929	0.995916	Pearson	0.000313143	0.997949	DC	3.15403e-06
386	rno-miR-223	Lef1	Cacna1e	0.993573	Pearson	0.000617929	0.989062	Pearson	0.00137102	0.945024	DC	0.00222522
387	rno-miR-223	Lef1	Cbfb	0.993573	Pearson	0.000617929	0.970273	Pearson	0.00612526	0.997151	DC	6.08239e-06
388	rno-miR-223	Lef1	Ccr9	0.993573	Pearson	0.000617929	0.991951	Pearson	0.000865829	0.977761	Pearson	0.00396774
389	rno-miR-223	Lef1	Clu	0.993573	Pearson	0.000617929	0.987372	Pearson	0.00170032	0.969348	Pearson	0.0064122
390	rno-miR-223	Lef1	Csf1r	0.993573	Pearson	0.000617929	0.99344	Pearson	0.000637192	0.99673	DC	8.01153e-06
391	rno-miR-223	Lef1	Cstf2t	0.993573	Pearson	0.000617929	0.979539	Pearson	0.00350264	0.956344	Pearson	0.0108778
392	rno-miR-223	Lef1	Ctse	0.993573	Pearson	0.000617929	0.980791	Pearson	0.00318664	0.958307	Pearson	0.0101552
393	rno-miR-223	Lef1	Dclk1	0.993573	Pearson	0.000617929	0.974854	Pearson	0.00476853	0.995908	DC	1.25399e-05
394	rno-miR-223	Lef1	Ebf2	0.993573	Pearson	0.000617929	0.986351	Pearson	0.00191024	0.96758	Pearson	0.00697301
395	rno-miR-223	Lef1	Elk3	0.993573	Pearson	0.000617929	0.981022	Pearson	0.0031295	0.958692	Pearson	0.0100156
396	rno-miR-223	Lef1	Fcer1g	0.993573	Pearson	0.000617929	0.981184	Pearson	0.0030895	0.958954	Pearson	0.00992077
397	rno-miR-223	Lef1	Fut4	0.993573	Pearson	0.000617929	0.982081	Pearson	0.00287168	0.960384	Pearson	0.0094088
398	rno-miR-223	Lef1	Glra1	0.993573	Pearson	0.000617929	0.988278	Pearson	0.00152078	0.935162	DC	0.00308483
399	rno-miR-223	Lef1	Gng12	0.993573	Pearson	0.000617929	0.986049	Pearson	0.00197384	0.967015	Pearson	0.00715562
400	rno-miR-223	Lef1	Grem1	0.993573	Pearson	0.000617929	0.991158	Pearson	0.00099666	0.976341	Pearson	0.00435296
401	rno-miR-223	Lef1	Hcls1	0.993573	Pearson	0.000617929	0.985959	Pearson	0.00199301	0.966851	Pearson	0.00720893
402	rno-miR-223	Lef1	Hecw2	0.993573	Pearson	0.000617929	0.984803	Pearson	0.0022438	0.96484	Pearson	0.00787243
403	rno-miR-223	Lef1	Hmgcs1	0.993573	Pearson	0.000617929	0.99114	Pearson	0.000999713	0.97629	Pearson	0.00436688
404	rno-miR-223	Lef1	Hmox1	0.993573	Pearson	0.000617929	0.934215	Pearson	0.0200535	0.803257	DC	0.027127
405	rno-miR-223	Lef1	Hrh4	0.993573	Pearson	0.000617929	0.986353	Pearson	0.00190981	0.96753	Pearson	0.00698917
406	rno-miR-223	Lef1	Htr2b	0.993573	Pearson	0.000617929	0.987614	Pearson	0.00165157	0.969719	Pearson	0.00629672
407	rno-miR-223	Lef1	Ihh	0.993573	Pearson	0.000617929	0.98774	Pearson	0.00162653	0.969946	Pearson	0.00622616
408	rno-miR-223	Lef1	Itgam	0.993573	Pearson	0.000617929	0.984775	Pearson	0.00225007	0.964791	Pearson	0.00788858
409	rno-miR-223	Lef1	Kcnk6	0.993573	Pearson	0.000617929	0.987024	Pearson	0.00177088	0.968684	Pearson	0.00662109
410	rno-miR-223	Lef1	Klf10	0.993573	Pearson	0.000617929	0.983791	Pearson	0.00247126	0.963164	Pearson	0.00843982
411	rno-miR-223	Lef1	Lmo2	0.993573	Pearson	0.000617929	0.986257	Pearson	0.0019301	0.967353	Pearson	0.0070462
412	rno-miR-223	Lef1	Lpar1	0.993573	Pearson	0.000617929	0.987305	Pearson	0.0017137	0.9692	Pearson	0.00645867
413	rno-miR-223	Lef1	Lyn	0.993573	Pearson	0.000617929	0.986381	Pearson	0.00190404	0.967563	Pearson	0.00697868
414	rno-miR-223	Lef1	Megf10	0.993573	Pearson	0.000617929	0.988516	Pearson	0.00147479	0.971274	Pearson	0.00581913
415	rno-miR-223	Lef1	Mybphl	0.993573	Pearson	0.000617929	0.989664	Pearson	0.00125945	0.973434	Pearson	0.00517718
416	rno-miR-223	Lef1	Nhej1	0.993573	Pearson	0.000617929	0.987198	Pearson	0.00173543	0.96898	Pearson	0.00652764
417	rno-miR-223	Lef1	Ptpn1	0.993573	Pearson	0.000617929	0.985326	Pearson	0.00212913	0.996522	DC	9.06371e-06
418	rno-miR-223	Lef1	Rab27b	0.993573	Pearson	0.000617929	0.989779	Pearson	0.00123852	0.973648	Pearson	0.00511473
419	rno-miR-223	Lef1	Rgs14	0.993573	Pearson	0.000617929	0.98715	Pearson	0.00174522	0.968902	Pearson	0.00655245
420	rno-miR-223	Lef1	Rsad2	0.993573	Pearson	0.000617929	0.98372	Pearson	0.00248752	0.963053	Pearson	0.00847764
421	rno-miR-223	Lef1	Scarb2	0.993573	Pearson	0.000617929	0.985	Pearson	0.00220042	0.965179	Pearson	0.00775908
422	rno-miR-223	Lef1	Slc13a3	0.993573	Pearson	0.000617929	0.987585	Pearson	0.00165742	0.894017	DC	0.00812672
423	rno-miR-223	Lef1	Slc18a2	0.993573	Pearson	0.000617929	0.987995	Pearson	0.00157622	0.970345	Pearson	0.00610301
424	rno-miR-223	Lef1	Spdya	0.993573	Pearson	0.000617929	0.987456	Pearson	0.00168337	0.969434	Pearson	0.00638556
425	rno-miR-223	Lef1	Spn	0.993573	Pearson	0.000617929	0.986624	Pearson	0.00185333	0.967981	Pearson	0.00684452
426	rno-miR-223	Lef1	Xpnpep3	0.993573	Pearson	0.000617929	0.988069	Pearson	0.00156159	0.995372	DC	1.60369e-05
427	rno-miR-223	Pld1	Gng12	0.937706	Pearson	0.0184886	0.986049	Pearson	0.00197384	0.970516	DC	0.000645568
428	rno-miR-223	Runx1	Ptgs2	0.968516	Pearson	0.00667428	0.986044	Pearson	0.00197509	0.997425	DC	4.97055e-06
429	rno-miR-291a-3p	Lef1	Adam19	0.996007	Pearson	0.000302752	0.948501	Pearson	0.0139202	0.939885	Pearson	0.0175327
430	rno-miR-291a-3p	Lef1	Atad2	0.996007	Pearson	0.000302752	0.965792	Pearson	0.00755585	0.958116	Pearson	0.0102249
431	rno-miR-291a-3p	Lef1	B2m	0.996007	Pearson	0.000302752	0.922216	Pearson	0.0257356	0.909159	Pearson	0.0324154
432	rno-miR-291a-3p	Lef1	B3gnt7	0.996007	Pearson	0.000302752	0.986591	Pearson	0.00186013	0.981156	DC	0.000264638
433	rno-miR-291a-3p	Lef1	Bcl11b	0.996007	Pearson	0.000302752	0.995648	Pearson	0.000344455	0.994232	Pearson	0.000525456
434	rno-miR-291a-3p	Lef1	Cacna1e	0.996007	Pearson	0.000302752	0.978547	Pearson	0.00375976	0.972484	Pearson	0.00545638
435	rno-miR-291a-3p	Lef1	Cd3d	0.996007	Pearson	0.000302752	0.974335	Pearson	0.0049166	0.967542	Pearson	0.00698532
436	rno-miR-291a-3p	Lef1	Cdkn1a	0.996007	Pearson	0.000302752	0.955333	Pearson	0.011256	0.945594	Pearson	0.0151087
437	rno-miR-291a-3p	Lef1	Cmpk2	0.996007	Pearson	0.000302752	0.974519	Pearson	0.00486384	0.967618	Pearson	0.00696094
438	rno-miR-291a-3p	Lef1	Ctsc	0.996007	Pearson	0.000302752	0.972775	Pearson	0.00537023	0.965622	Pearson	0.0076121
439	rno-miR-291a-3p	Lef1	Cx3cr1	0.996007	Pearson	0.000302752	0.976148	Pearson	0.00440603	0.969512	Pearson	0.00636103
440	rno-miR-291a-3p	Lef1	Cyb561d1	0.996007	Pearson	0.000302752	0.977619	Pearson	0.00400587	0.970989	Pearson	0.00590588
441	rno-miR-291a-3p	Lef1	Dcaf6	0.996007	Pearson	0.000302752	0.98509	Pearson	0.00218055	0.995155	DC	1.75739e-05
442	rno-miR-291a-3p	Lef1	Ednrb	0.996007	Pearson	0.000302752	0.984047	Pearson	0.00241295	0.978784	Pearson	0.00369783
443	rno-miR-291a-3p	Lef1	Entpd1	0.996007	Pearson	0.000302752	0.972306	Pearson	0.00550925	0.965033	Pearson	0.00780783
444	rno-miR-291a-3p	Lef1	Glce	0.996007	Pearson	0.000302752	0.970199	Pearson	0.00614801	0.962456	Pearson	0.00868345
445	rno-miR-291a-3p	Lef1	Gng12	0.996007	Pearson	0.000302752	0.974045	Pearson	0.0050001	0.967015	Pearson	0.00715562
446	rno-miR-291a-3p	Lef1	Gng5	0.996007	Pearson	0.000302752	0.969998	Pearson	0.0062102	0.962237	Pearson	0.00875924
447	rno-miR-291a-3p	Lef1	Ift57	0.996007	Pearson	0.000302752	0.973532	Pearson	0.00514848	0.966394	Pearson	0.00735806
448	rno-miR-291a-3p	Lef1	Lmo2	0.996007	Pearson	0.000302752	0.974362	Pearson	0.0049089	0.967353	Pearson	0.0070462
449	rno-miR-291a-3p	Lef1	Lrrc15	0.996007	Pearson	0.000302752	0.973422	Pearson	0.00518067	0.966264	Pearson	0.00740067
450	rno-miR-291a-3p	Lef1	Lrriq3	0.996007	Pearson	0.000302752	0.976236	Pearson	0.00438182	0.969527	Pearson	0.0063565
451	rno-miR-291a-3p	Lef1	Megf10	0.996007	Pearson	0.000302752	0.977816	Pearson	0.00395304	0.981181	DC	0.000263961
452	rno-miR-291a-3p	Lef1	Prrx1	0.996007	Pearson	0.000302752	0.97692	Pearson	0.00419437	0.970314	Pearson	0.00611244
453	rno-miR-291a-3p	Lef1	Ptpn1	0.996007	Pearson	0.000302752	0.973021	Pearson	0.00529804	0.965725	Pearson	0.00757786
454	rno-miR-291a-3p	Lef1	Rnase4	0.996007	Pearson	0.000302752	0.977012	Pearson	0.00416939	0.970348	Pearson	0.00610191
455	rno-miR-291a-3p	Lef1	Sdr16c5	0.996007	Pearson	0.000302752	0.976293	Pearson	0.00436616	0.969573	Pearson	0.00634211
456	rno-miR-291a-3p	Lef1	Skap2	0.996007	Pearson	0.000302752	0.975383	Pearson	0.00461941	0.96852	Pearson	0.00667315
457	rno-miR-291a-3p	Lef1	Sla	0.996007	Pearson	0.000302752	0.975823	Pearson	0.00449641	0.969029	Pearson	0.00651225
458	rno-miR-291a-3p	Lef1	Slc11a1	0.996007	Pearson	0.000302752	0.97665	Pearson	0.00426814	0.969987	Pearson	0.00621357
459	rno-miR-291a-3p	Lef1	Slc18a2	0.996007	Pearson	0.000302752	0.97701	Pearson	0.00417009	0.970345	Pearson	0.00610301
460	rno-miR-291a-3p	Lef1	Slc26a4	0.996007	Pearson	0.000302752	0.978484	Pearson	0.0037763	0.972054	Pearson	0.00558462
461	rno-miR-291a-3p	Lef1	Slc4a1	0.996007	Pearson	0.000302752	0.976684	Pearson	0.00425884	0.970037	Pearson	0.00619795
462	rno-miR-291a-3p	Lef1	Srxn1	0.996007	Pearson	0.000302752	0.975175	Pearson	0.00467787	0.968279	Pearson	0.00674966
463	rno-miR-291a-3p	Lef1	Tlr2	0.996007	Pearson	0.000302752	0.97446	Pearson	0.00488079	0.967445	Pearson	0.00701656
464	rno-miR-291a-3p	Lef1	Tmem100	0.996007	Pearson	0.000302752	0.975274	Pearson	0.00464995	0.968395	Pearson	0.00671279
465	rno-miR-291a-3p	Lef1	Tmem176a	0.996007	Pearson	0.000302752	0.979021	Pearson	0.00363625	0.972757	Pearson	0.00537577
466	rno-miR-291a-3p	Lef1	Tmod1	0.996007	Pearson	0.000302752	0.974226	Pearson	0.00494784	0.967122	Pearson	0.0071208
467	rno-miR-291a-3p	Lef1	Tnfaip8l2	0.996007	Pearson	0.000302752	0.976062	Pearson	0.00442991	0.969299	Pearson	0.00642767
468	rno-miR-291a-3p	Lef1	Xpr1	0.996007	Pearson	0.000302752	0.976665	Pearson	0.00426399	0.97001	Pearson	0.00620643
469	rno-miR-297	Stat3	Icam1	0.980118	Pearson	0.00335522	0.99135	Pearson	0.000964482	0.980407	Pearson	0.00328258
470	rno-miR-297	Stat3	Ifi30	0.980118	Pearson	0.00335522	0.99071	Pearson	0.0010734	0.995575	DC	1.46647e-05
471	rno-miR-31	Runx1	Ptgs2	0.978877	Pearson	0.0036736	0.992034	Pearson	0.000852382	0.997425	DC	4.97055e-06
472	rno-miR-320	Runx1	Ptgs2	0.99435	Pearson	0.000509317	0.999574	Pearson	1.05716e-05	0.995544	Pearson	0.000356835
473	rno-miR-320	Stat1	Cbfb	0.898047	Pearson	0.0384751	0.995479	Pearson	0.000364664	0.935261	Pearson	0.0195802
474	rno-miR-320	Stat1	Cnp	0.898047	Pearson	0.0384751	0.997751	Pearson	0.000127963	0.924308	Pearson	0.0247126
475	rno-miR-320	Stat1	Dhcr24	0.898047	Pearson	0.0384751	0.999148	Pearson	2.98396e-05	0.98805	DC	0.000106675
476	rno-miR-320	Stat1	Fam46b	0.898047	Pearson	0.0384751	0.99961	Pearson	9.26168e-06	0.899786	Pearson	0.0375048
477	rno-miR-320	Stat1	Fbln5	0.898047	Pearson	0.0384751	0.999618	Pearson	8.97269e-06	0.899929	Pearson	0.0374253
478	rno-miR-320	Stat1	Fcgr3a	0.898047	Pearson	0.0384751	0.998264	Pearson	8.6804e-05	0.921011	Pearson	0.0263312
479	rno-miR-320	Stat1	Fut4	0.898047	Pearson	0.0384751	0.999106	Pearson	3.20841e-05	0.912734	Pearson	0.0305373
480	rno-miR-320	Stat1	Gjb6	0.898047	Pearson	0.0384751	0.99878	Pearson	5.11244e-05	0.881296	Pearson	0.0482106
481	rno-miR-320	Stat1	Hmox1	0.898047	Pearson	0.0384751	0.976565	Pearson	0.00429136	0.746987	DC	0.0439625
482	rno-miR-320	Stat1	Igf1	0.898047	Pearson	0.0384751	0.999592	Pearson	9.90509e-06	0.991865	DC	4.95025e-05
483	rno-miR-320	Stat1	Itpr2	0.898047	Pearson	0.0384751	0.999599	Pearson	9.6503e-06	0.991865	DC	4.95025e-05
484	rno-miR-320	Stat1	Lyn	0.898047	Pearson	0.0384751	0.999597	Pearson	9.69979e-06	0.991865	DC	4.95025e-05
485	rno-miR-320	Stat1	Mlf1	0.898047	Pearson	0.0384751	0.999048	Pearson	3.52393e-05	0.894731	DC	0.00801955
486	rno-miR-320	Stat1	Prrx1	0.898047	Pearson	0.0384751	0.99957	Pearson	1.07026e-05	0.896176	Pearson	0.0395272
487	rno-miR-320	Stat1	Rps6ka2	0.898047	Pearson	0.0384751	0.999558	Pearson	1.11711e-05	0.903206	Pearson	0.0356203
488	rno-miR-320	Stat1	Scarb2	0.898047	Pearson	0.0384751	0.999509	Pearson	1.3077e-05	0.905215	Pearson	0.0345279
489	rno-miR-320	Stat1	Sec16b	0.898047	Pearson	0.0384751	0.999003	Pearson	3.77712e-05	0.782186	DC	0.0329988
490	rno-miR-320	Stat1	Slc18a2	0.898047	Pearson	0.0384751	0.999556	Pearson	1.12411e-05	0.896114	Pearson	0.0395625
491	rno-miR-320	Stat1	Tap2	0.898047	Pearson	0.0384751	0.99958	Pearson	1.03244e-05	0.991865	DC	4.95025e-05
492	rno-miR-320	Stat1	Tifab	0.898047	Pearson	0.0384751	0.999594	Pearson	9.83361e-06	0.898093	Pearson	0.038449
493	rno-miR-320	Stat1	Wwtr1	0.898047	Pearson	0.0384751	0.999596	Pearson	9.75368e-06	0.991865	DC	4.95025e-05
494	rno-miR-329	Bcl6	Bcl11b	0.986075	Pearson	0.00196846	0.986161	Pearson	0.0019502	0.945418	Pearson	0.0151816
495	rno-miR-329	Bcl6	Cdkn1a	0.986075	Pearson	0.00196846	0.997301	Pearson	0.00016826	0.995145	Pearson	0.000405787
496	rno-miR-329	Bcl6	Cyb561d1	0.986075	Pearson	0.00196846	0.999478	Pearson	1.43284e-05	0.982118	Pearson	0.00286267
497	rno-miR-329	Bcl6	Ednrb	0.986075	Pearson	0.00196846	0.998034	Pearson	0.00010464	0.974687	Pearson	0.00481612
498	rno-miR-329	Bcl6	Fut4	0.986075	Pearson	0.00196846	0.999534	Pearson	1.20837e-05	0.990148	DC	7.25641e-05
499	rno-miR-329	Bcl6	Gabbr1	0.986075	Pearson	0.00196846	0.999682	Pearson	6.80476e-06	0.987564	Pearson	0.00166168
500	rno-miR-329	Bcl6	Ghr	0.986075	Pearson	0.00196846	0.999552	Pearson	1.13794e-05	0.982761	Pearson	0.00270998
501	rno-miR-329	Bcl6	Glce	0.986075	Pearson	0.00196846	0.999656	Pearson	7.66186e-06	0.956902	DC	0.00137307
502	rno-miR-329	Bcl6	Glipr1	0.986075	Pearson	0.00196846	0.999728	Pearson	5.39294e-06	0.990148	DC	7.25641e-05
503	rno-miR-329	Bcl6	Gpnmb	0.986075	Pearson	0.00196846	0.99897	Pearson	3.96496e-05	0.955823	DC	0.00144212
504	rno-miR-329	Bcl6	Hecw2	0.986075	Pearson	0.00196846	0.999726	Pearson	5.4497e-06	0.990148	DC	7.25641e-05
505	rno-miR-329	Bcl6	Hrasls5	0.986075	Pearson	0.00196846	0.999471	Pearson	1.46015e-05	0.989583	Pearson	0.00127437
506	rno-miR-329	Bcl6	Igf1	0.986075	Pearson	0.00196846	0.999603	Pearson	9.5109e-06	0.990148	DC	7.25641e-05
507	rno-miR-329	Bcl6	Irf9	0.986075	Pearson	0.00196846	0.999598	Pearson	9.6675e-06	0.990148	DC	7.25641e-05
508	rno-miR-329	Bcl6	Lmo2	0.986075	Pearson	0.00196846	0.999714	Pearson	5.81076e-06	0.921422	DC	0.00450957
509	rno-miR-329	Bcl6	Megf10	0.986075	Pearson	0.00196846	0.999456	Pearson	1.52504e-05	0.981889	Pearson	0.00291791
510	rno-miR-329	Bcl6	Plcb1	0.986075	Pearson	0.00196846	0.999585	Pearson	1.0149e-05	0.982993	Pearson	0.00265558
511	rno-miR-329	Bcl6	Prrx1	0.986075	Pearson	0.00196846	0.999552	Pearson	1.13839e-05	0.982657	Pearson	0.00273457
512	rno-miR-329	Bcl6	Rps6ka2	0.986075	Pearson	0.00196846	0.999727	Pearson	5.4213e-06	0.985513	Pearson	0.00208863
513	rno-miR-329	Bcl6	Satb2	0.986075	Pearson	0.00196846	0.999628	Pearson	8.62456e-06	0.983468	Pearson	0.00254535
514	rno-miR-329	Bcl6	Scarb2	0.986075	Pearson	0.00196846	0.99973	Pearson	5.31168e-06	0.986298	Pearson	0.00192141
515	rno-miR-329	Bcl6	Sla	0.986075	Pearson	0.00196846	0.999641	Pearson	8.17302e-06	0.983638	Pearson	0.00250628
516	rno-miR-329	Bcl6	Slc12a7	0.986075	Pearson	0.00196846	0.999553	Pearson	1.13408e-05	0.982739	Pearson	0.00271516
517	rno-miR-329	Bcl6	Slc26a4	0.986075	Pearson	0.00196846	0.99937	Pearson	1.89867e-05	0.990148	DC	7.25641e-05
518	rno-miR-329	Bcl6	Slco2b1	0.986075	Pearson	0.00196846	0.999561	Pearson	1.10359e-05	0.982753	Pearson	0.00271187
519	rno-miR-329	Bcl6	Sparc	0.986075	Pearson	0.00196846	0.99921	Pearson	2.66667e-05	0.980146	Pearson	0.00334813
520	rno-miR-329	Bcl6	Tmem140	0.986075	Pearson	0.00196846	0.99964	Pearson	8.19947e-06	0.990148	DC	7.25641e-05
521	rno-miR-329	Bcl6	Zdhhc18	0.986075	Pearson	0.00196846	0.999151	Pearson	2.96737e-05	0.958351	DC	0.00128289
522	rno-miR-329	Stat1	Cdkn1a	0.904975	Pearson	0.0346579	0.997301	Pearson	0.00016826	0.991865	DC	4.95025e-05
523	rno-miR-329	Stat1	Ednra	0.904975	Pearson	0.0346579	0.99974	Pearson	5.03575e-06	0.903557	Pearson	0.0354285
524	rno-miR-329	Stat1	Fbn1	0.904975	Pearson	0.0346579	0.99919	Pearson	2.76469e-05	0.890211	Pearson	0.0429424
525	rno-miR-329	Stat1	Fut4	0.904975	Pearson	0.0346579	0.999534	Pearson	1.20837e-05	0.991865	DC	4.95025e-05
526	rno-miR-329	Stat1	Glce	0.904975	Pearson	0.0346579	0.999656	Pearson	7.66186e-06	0.909583	Pearson	0.0321905
527	rno-miR-329	Stat1	Glipr1	0.904975	Pearson	0.0346579	0.999728	Pearson	5.39294e-06	0.991865	DC	4.95025e-05
528	rno-miR-329	Stat1	Hrh4	0.904975	Pearson	0.0346579	0.99971	Pearson	5.92368e-06	0.991865	DC	4.95025e-05
529	rno-miR-329	Stat1	Igf1	0.904975	Pearson	0.0346579	0.999603	Pearson	9.5109e-06	0.991865	DC	4.95025e-05
530	rno-miR-329	Stat1	Irf9	0.904975	Pearson	0.0346579	0.999598	Pearson	9.6675e-06	0.991865	DC	4.95025e-05
531	rno-miR-329	Stat1	Irs2	0.904975	Pearson	0.0346579	0.999626	Pearson	8.67846e-06	0.991865	DC	4.95025e-05
532	rno-miR-329	Stat1	Itpr2	0.904975	Pearson	0.0346579	0.999633	Pearson	8.4512e-06	0.991865	DC	4.95025e-05
533	rno-miR-329	Stat1	Lmo2	0.904975	Pearson	0.0346579	0.999714	Pearson	5.81076e-06	0.925002	DC	0.00411308
534	rno-miR-329	Stat1	Lpar1	0.904975	Pearson	0.0346579	0.999636	Pearson	8.33628e-06	0.991865	DC	4.95025e-05
535	rno-miR-329	Stat1	Mlf1	0.904975	Pearson	0.0346579	0.999493	Pearson	1.371e-05	0.894731	DC	0.00801955
536	rno-miR-329	Stat1	Plcb1	0.904975	Pearson	0.0346579	0.999585	Pearson	1.0149e-05	0.896984	Pearson	0.0390718
537	rno-miR-329	Stat1	Prrx1	0.904975	Pearson	0.0346579	0.999552	Pearson	1.13839e-05	0.896176	Pearson	0.0395272
538	rno-miR-329	Stat1	Rps6ka2	0.904975	Pearson	0.0346579	0.999727	Pearson	5.4213e-06	0.903206	Pearson	0.0356203
539	rno-miR-329	Stat1	Scarb2	0.904975	Pearson	0.0346579	0.99973	Pearson	5.31168e-06	0.905215	Pearson	0.0345279
540	rno-miR-329	Stat1	Slc26a4	0.904975	Pearson	0.0346579	0.99937	Pearson	1.89867e-05	0.892828	Pearson	0.041433
541	rno-miR-329	Stat1	Slc29a3	0.904975	Pearson	0.0346579	0.999715	Pearson	5.78355e-06	0.902013	Pearson	0.0362742
542	rno-miR-329	Stat1	Tap2	0.904975	Pearson	0.0346579	0.999711	Pearson	5.91272e-06	0.991865	DC	4.95025e-05
543	rno-miR-329	Stat1	Tmem140	0.904975	Pearson	0.0346579	0.99964	Pearson	8.19947e-06	0.991865	DC	4.95025e-05
544	rno-miR-329	Stat1	Wwtr1	0.904975	Pearson	0.0346579	0.999704	Pearson	6.1221e-06	0.991865	DC	4.95025e-05
545	rno-miR-329	Stat1	Zdhhc18	0.904975	Pearson	0.0346579	0.999151	Pearson	2.96737e-05	0.961257	DC	0.00111121
546	rno-miR-346	Bcl6	Bcl11b	0.945436	Pearson	0.0151744	0.992256	Pearson	0.000817058	0.945418	Pearson	0.0151816
547	rno-miR-346	Bcl6	Bcl2	0.945436	Pearson	0.0151744	0.991405	Pearson	0.000955303	0.937404	Pearson	0.0186222
548	rno-miR-346	Bcl6	Camk1g	0.945436	Pearson	0.0151744	0.99229	Pearson	0.000811785	0.990148	DC	7.25641e-05
549	rno-miR-346	Bcl6	Eif4ebp1	0.945436	Pearson	0.0151744	0.976975	Pearson	0.00417962	0.990261	Pearson	0.00115198
550	rno-miR-346	Bcl6	Fcgr3a	0.945436	Pearson	0.0151744	0.974696	Pearson	0.00481362	0.990148	DC	7.25641e-05
551	rno-miR-346	Bcl6	Glipr1	0.945436	Pearson	0.0151744	0.980789	Pearson	0.00318711	0.990148	DC	7.25641e-05
552	rno-miR-346	Bcl6	Ifi27	0.945436	Pearson	0.0151744	0.983769	Pearson	0.00247622	0.990148	DC	7.25641e-05
553	rno-miR-346	Bcl6	Igf1	0.945436	Pearson	0.0151744	0.983909	Pearson	0.00244441	0.990148	DC	7.25641e-05
554	rno-miR-346	Bcl6	Il18	0.945436	Pearson	0.0151744	0.984295	Pearson	0.00235712	0.982831	Pearson	0.00269359
555	rno-miR-346	Bcl6	Mchr1	0.945436	Pearson	0.0151744	0.979267	Pearson	0.00357237	0.990148	DC	7.25641e-05
556	rno-miR-346	Bcl6	Megf10	0.945436	Pearson	0.0151744	0.984933	Pearson	0.00221499	0.981889	Pearson	0.00291791
557	rno-miR-346	Bcl6	Rsad2	0.945436	Pearson	0.0151744	0.980214	Pearson	0.00333096	0.987606	Pearson	0.00165323
558	rno-miR-346	Bcl6	RT1-A2	0.945436	Pearson	0.0151744	0.98131	Pearson	0.00305858	0.986475	Pearson	0.00188429
559	rno-miR-346	Bcl6	Sdr16c5	0.945436	Pearson	0.0151744	0.983897	Pearson	0.00244711	0.983229	Pearson	0.00260061
560	rno-miR-346	Bcl6	Shpk	0.945436	Pearson	0.0151744	0.983711	Pearson	0.00248959	0.990148	DC	7.25641e-05
561	rno-miR-346	Bcl6	Slc13a3	0.945436	Pearson	0.0151744	0.983937	Pearson	0.00243801	0.983165	Pearson	0.00261559
562	rno-miR-346	Bcl6	Slc25a25	0.945436	Pearson	0.0151744	0.984701	Pearson	0.00226646	0.989034	DC	8.98567e-05
563	rno-miR-346	Bcl6	Slc37a1	0.945436	Pearson	0.0151744	0.983936	Pearson	0.00243828	0.983182	Pearson	0.00261165
564	rno-miR-346	Bcl6	Sparc	0.945436	Pearson	0.0151744	0.985937	Pearson	0.00199779	0.980146	Pearson	0.00334813
565	rno-miR-346	Bcl6	Tmem140	0.945436	Pearson	0.0151744	0.983599	Pearson	0.00251512	0.983633	Pearson	0.00250731
566	rno-miR-346	Bcl6	Tnfrsf12a	0.945436	Pearson	0.0151744	0.980279	Pearson	0.00331465	0.987446	Pearson	0.00168543
567	rno-miR-346	Stat3	Tagln2	0.933489	Pearson	0.020384	0.982129	Pearson	0.00286013	0.995575	DC	1.46647e-05
568	rno-miR-375	Bcl6	Abi3	0.991609	Pearson	0.00092145	0.95213	Pearson	0.0124821	0.990148	DC	7.25641e-05
569	rno-miR-375	Bcl6	Bcl11b	0.991609	Pearson	0.00092145	0.957527	Pearson	0.0104405	0.945418	Pearson	0.0151816
570	rno-miR-375	Bcl6	Cacna1e	0.991609	Pearson	0.00092145	0.985687	Pearson	0.00205119	0.980876	Pearson	0.00316567
571	rno-miR-375	Bcl6	Cdkn1a	0.991609	Pearson	0.00092145	0.99433	Pearson	0.000512091	0.990148	DC	7.25641e-05
572	rno-miR-375	Bcl6	Cyb561d1	0.991609	Pearson	0.00092145	0.986306	Pearson	0.00191961	0.982118	Pearson	0.00286267
573	rno-miR-375	Bcl6	Ednrb	0.991609	Pearson	0.00092145	0.980939	Pearson	0.00314989	0.974687	Pearson	0.00481612
574	rno-miR-375	Bcl6	Entpd1	0.991609	Pearson	0.00092145	0.989397	Pearson	0.00130856	0.986388	Pearson	0.00190242
575	rno-miR-375	Bcl6	Fam102b	0.991609	Pearson	0.00092145	0.987383	Pearson	0.00169804	0.98346	Pearson	0.00254724
576	rno-miR-375	Bcl6	Ghr	0.991609	Pearson	0.00092145	0.986784	Pearson	0.00182022	0.982761	Pearson	0.00270998
577	rno-miR-375	Bcl6	Htr2b	0.991609	Pearson	0.00092145	0.987116	Pearson	0.00175217	0.983118	Pearson	0.00262649
578	rno-miR-375	Bcl6	Kcnj3	0.991609	Pearson	0.00092145	0.983056	Pearson	0.00264091	0.977628	Pearson	0.00400327
579	rno-miR-375	Bcl6	Mchr1	0.991609	Pearson	0.00092145	0.990694	Pearson	0.00107611	0.988512	Pearson	0.00147558
580	rno-miR-375	Bcl6	Megf10	0.991609	Pearson	0.00092145	0.986179	Pearson	0.00194634	0.981889	Pearson	0.00291791
581	rno-miR-375	Bcl6	Ogn	0.991609	Pearson	0.00092145	0.977485	Pearson	0.00404178	0.970234	Pearson	0.0061372
582	rno-miR-375	Bcl6	Prrx1	0.991609	Pearson	0.00092145	0.986783	Pearson	0.00182032	0.982657	Pearson	0.00273457
583	rno-miR-375	Bcl6	Scarb2	0.991609	Pearson	0.00092145	0.989251	Pearson	0.00133554	0.986298	Pearson	0.00192141
584	rno-miR-375	Bcl6	Slc18a2	0.991609	Pearson	0.00092145	0.986717	Pearson	0.00183413	0.982632	Pearson	0.00274041
585	rno-miR-375	Bcl6	Xpr1	0.991609	Pearson	0.00092145	0.986946	Pearson	0.00178682	0.982894	Pearson	0.00267881
586	rno-miR-375	Runx1	Ptgs2	0.994266	Pearson	0.000520807	0.988458	Pearson	0.00148596	0.995544	Pearson	0.000356835
587	rno-miR-375	Stat1	Cdkn1a	0.937415	Pearson	0.0186174	0.99433	Pearson	0.000512091	0.931837	Pearson	0.021143
588	rno-miR-375	Stat1	Fbn1	0.937415	Pearson	0.0186174	0.984857	Pearson	0.00223181	0.890211	Pearson	0.0429424
589	rno-miR-375	Stat1	Kcnj3	0.937415	Pearson	0.0186174	0.983056	Pearson	0.00264091	0.884603	Pearson	0.0462342
590	rno-miR-375	Stat1	Lpar1	0.937415	Pearson	0.0186174	0.987421	Pearson	0.00169044	0.991865	DC	4.95025e-05
591	rno-miR-375	Stat1	Mchr1	0.937415	Pearson	0.0186174	0.990694	Pearson	0.00107611	0.911094	Pearson	0.0313943
592	rno-miR-375	Stat1	Prrx1	0.937415	Pearson	0.0186174	0.986783	Pearson	0.00182032	0.896176	Pearson	0.0395272
593	rno-miR-375	Stat1	Scarb2	0.937415	Pearson	0.0186174	0.989251	Pearson	0.00133554	0.905215	Pearson	0.0345279
594	rno-miR-375	Stat1	Slc18a2	0.937415	Pearson	0.0186174	0.986717	Pearson	0.00183413	0.896114	Pearson	0.0395625
595	rno-miR-375	Stat1	Wwtr1	0.937415	Pearson	0.0186174	0.98817	Pearson	0.00154183	0.991865	DC	4.95025e-05
596	rno-miR-375	Stat1	Xpr1	0.937415	Pearson	0.0186174	0.986946	Pearson	0.00178682	0.896745	Pearson	0.0392064
597	rno-miR-409-3p	Bcl6	Bcl2	0.978238	Pearson	0.00384112	0.986153	Pearson	0.00195194	0.937404	Pearson	0.0186222
598	rno-miR-409-3p	Bcl6	Dhcr24	0.978238	Pearson	0.00384112	0.997728	Pearson	0.000129922	0.986051	DC	0.000145246
599	rno-miR-409-3p	Bcl6	Glce	0.978238	Pearson	0.00384112	0.996473	Pearson	0.000251316	0.956902	DC	0.00137307
600	rno-miR-409-3p	Bcl6	Igf1	0.978238	Pearson	0.00384112	0.997443	Pearson	0.000155125	0.983156	Pearson	0.00261764
601	rno-miR-409-3p	Bcl6	Mefv	0.978238	Pearson	0.00384112	0.997494	Pearson	0.000150517	0.982687	Pearson	0.00272754
602	rno-miR-409-3p	Bcl6	Plcb1	0.978238	Pearson	0.00384112	0.997473	Pearson	0.000152454	0.982993	Pearson	0.00265558
603	rno-miR-409-3p	Bcl6	Pter	0.978238	Pearson	0.00384112	0.997057	Pearson	0.00019158	0.990148	DC	7.25641e-05
604	rno-miR-409-3p	Bcl6	Tlr6	0.978238	Pearson	0.00384112	0.997436	Pearson	0.000155836	0.990148	DC	7.25641e-05
605	rno-miR-409-3p	Bcl6	Xpr1	0.978238	Pearson	0.00384112	0.997484	Pearson	0.000151463	0.982894	Pearson	0.00267881
606	rno-miR-410	Lef1	Atad2	0.966271	Pearson	0.00739834	0.999476	Pearson	1.43923e-05	0.958116	Pearson	0.0102249
607	rno-miR-410	Lef1	Bcl11b	0.966271	Pearson	0.00739834	0.98692	Pearson	0.00179223	0.997293	DC	5.49071e-06
608	rno-miR-410	Lef1	Bcl2	0.966271	Pearson	0.00739834	0.98283	Pearson	0.00269384	0.997949	DC	3.15403e-06
609	rno-miR-410	Lef1	C1qtnf3	0.966271	Pearson	0.00739834	0.995337	Pearson	0.000381997	0.990005	DC	7.46798e-05
610	rno-miR-410	Lef1	C3	0.966271	Pearson	0.00739834	0.995542	Pearson	0.000357128	0.989575	DC	8.12276e-05
611	rno-miR-410	Lef1	Cbfb	0.966271	Pearson	0.00739834	0.996493	Pearson	0.000249179	0.997151	DC	6.08239e-06
612	rno-miR-410	Lef1	Cd44	0.966271	Pearson	0.00739834	0.987473	Pearson	0.00167997	0.914977	Pearson	0.0293778
613	rno-miR-410	Lef1	Cd48	0.966271	Pearson	0.00739834	0.999922	Pearson	8.26343e-07	0.964579	Pearson	0.00795988
614	rno-miR-410	Lef1	Ch25h	0.966271	Pearson	0.00739834	0.998659	Pearson	5.89638e-05	0.952493	Pearson	0.012341
615	rno-miR-410	Lef1	Csn2	0.966271	Pearson	0.00739834	0.999733	Pearson	5.24136e-06	0.961049	Pearson	0.00917389
616	rno-miR-410	Lef1	Cstf2t	0.966271	Pearson	0.00739834	0.999206	Pearson	2.68297e-05	0.956344	Pearson	0.0108778
617	rno-miR-410	Lef1	Cth	0.966271	Pearson	0.00739834	0.999947	Pearson	4.56788e-07	0.966091	Pearson	0.00745721
618	rno-miR-410	Lef1	Ctsc	0.966271	Pearson	0.00739834	0.999939	Pearson	5.7828e-07	0.965622	Pearson	0.0076121
619	rno-miR-410	Lef1	Dclk1	0.966271	Pearson	0.00739834	0.99803	Pearson	0.00010494	0.949239	Pearson	0.0136236
620	rno-miR-410	Lef1	Dock8	0.966271	Pearson	0.00739834	0.999913	Pearson	9.7349e-07	0.968291	Pearson	0.00674573
621	rno-miR-410	Lef1	Elk3	0.966271	Pearson	0.00739834	0.999489	Pearson	1.38553e-05	0.958692	Pearson	0.0100156
622	rno-miR-410	Lef1	Gabbr1	0.966271	Pearson	0.00739834	0.999834	Pearson	2.55903e-06	0.963126	Pearson	0.00845286
623	rno-miR-410	Lef1	Gjb6	0.966271	Pearson	0.00739834	0.998762	Pearson	5.23055e-05	0.977474	Pearson	0.00404467
624	rno-miR-410	Lef1	Glce	0.966271	Pearson	0.00739834	0.9998	Pearson	3.39453e-06	0.962456	Pearson	0.00868345
625	rno-miR-410	Lef1	Gng12	0.966271	Pearson	0.00739834	0.999934	Pearson	6.36424e-07	0.967015	Pearson	0.00715562
626	rno-miR-410	Lef1	Gng5	0.966271	Pearson	0.00739834	0.999788	Pearson	3.69941e-06	0.962237	Pearson	0.00875924
627	rno-miR-410	Lef1	Hecw2	0.966271	Pearson	0.00739834	0.999902	Pearson	1.16865e-06	0.96484	Pearson	0.00787243
628	rno-miR-410	Lef1	Hmgcs1	0.966271	Pearson	0.00739834	0.99902	Pearson	3.68199e-05	0.97629	Pearson	0.00436688
629	rno-miR-410	Lef1	Hrh4	0.966271	Pearson	0.00739834	0.999927	Pearson	7.53541e-07	0.96753	Pearson	0.00698917
630	rno-miR-410	Lef1	Hspa2	0.966271	Pearson	0.00739834	0.999903	Pearson	1.14216e-06	0.964884	Pearson	0.0078576
631	rno-miR-410	Lef1	Igf1	0.966271	Pearson	0.00739834	0.999849	Pearson	2.22952e-06	0.969669	Pearson	0.00631222
632	rno-miR-410	Lef1	Itpka	0.966271	Pearson	0.00739834	0.999228	Pearson	2.57609e-05	0.97518	Pearson	0.00467636
633	rno-miR-410	Lef1	Lmo2	0.966271	Pearson	0.00739834	0.999927	Pearson	7.4437e-07	0.967353	Pearson	0.0070462
634	rno-miR-410	Lef1	Lpar1	0.966271	Pearson	0.00739834	0.999877	Pearson	1.63918e-06	0.9692	Pearson	0.00645867
635	rno-miR-410	Lef1	Mfsd6	0.966271	Pearson	0.00739834	0.999923	Pearson	8.11228e-07	0.997503	DC	4.67322e-06
636	rno-miR-410	Lef1	Np4	0.966271	Pearson	0.00739834	0.999902	Pearson	1.15697e-06	0.968434	Pearson	0.00670047
637	rno-miR-410	Lef1	Npl	0.966271	Pearson	0.00739834	0.999876	Pearson	1.66066e-06	0.846964	DC	0.0166691
638	rno-miR-410	Lef1	P2ry12	0.966271	Pearson	0.00739834	0.999388	Pearson	1.8187e-05	0.974195	Pearson	0.00495678
639	rno-miR-410	Lef1	Plcb1	0.966271	Pearson	0.00739834	0.999833	Pearson	2.57978e-06	0.969881	Pearson	0.00624624
640	rno-miR-410	Lef1	Prrx1	0.966271	Pearson	0.00739834	0.999807	Pearson	3.22001e-06	0.931611	DC	0.00342779
641	rno-miR-410	Lef1	Pter	0.966271	Pearson	0.00739834	0.999923	Pearson	8.18774e-07	0.966052	Pearson	0.00747007
642	rno-miR-410	Lef1	Rgs14	0.966271	Pearson	0.00739834	0.999885	Pearson	1.48685e-06	0.968902	Pearson	0.00655245
643	rno-miR-410	Lef1	Slc18a2	0.966271	Pearson	0.00739834	0.999795	Pearson	3.51973e-06	0.970345	Pearson	0.00610301
644	rno-miR-410	Lef1	Slc26a4	0.966271	Pearson	0.00739834	0.999647	Pearson	7.94828e-06	0.972054	Pearson	0.00558462
645	rno-miR-410	Lef1	Slc4a1	0.966271	Pearson	0.00739834	0.999825	Pearson	2.78603e-06	0.970037	Pearson	0.00619795
646	rno-miR-410	Lef1	Tlr2	0.966271	Pearson	0.00739834	0.999923	Pearson	8.06523e-07	0.967445	Pearson	0.00701656
647	rno-miR-410	Lef1	Tmem100	0.966271	Pearson	0.00739834	0.999901	Pearson	1.1761e-06	0.968395	Pearson	0.00671279
648	rno-miR-410	Lef1	Trim5	0.966271	Pearson	0.00739834	0.999911	Pearson	9.99627e-07	0.967729	Pearson	0.00692543
649	rno-miR-410	Lef1	Xpnpep3	0.966271	Pearson	0.00739834	0.999793	Pearson	3.56438e-06	0.970526	Pearson	0.00604718
650	rno-miR-431	Stat3	Icam1	0.98063	Pearson	0.00322685	0.999111	Pearson	3.17957e-05	0.995575	DC	1.46647e-05
651	rno-miR-873	Lef1	Acr	0.953067	Pearson	0.0121191	0.989751	Pearson	0.00124368	0.909931	Pearson	0.0320064
652	rno-miR-873	Lef1	Adam19	0.953067	Pearson	0.0121191	0.997009	Pearson	0.000196241	0.939885	Pearson	0.0175327
653	rno-miR-873	Lef1	Adamtsl3	0.953067	Pearson	0.0121191	0.916478	Pearson	0.02861	0.997446	DC	4.88754e-06
654	rno-miR-873	Lef1	C1qc	0.953067	Pearson	0.0121191	0.998494	Pearson	7.016e-05	0.960941	Pearson	0.00921211
655	rno-miR-873	Lef1	Ccr9	0.953067	Pearson	0.0121191	0.994355	Pearson	0.000508632	0.977761	Pearson	0.00396774
656	rno-miR-873	Lef1	Ch25h	0.953067	Pearson	0.0121191	0.998833	Pearson	4.78553e-05	0.952493	Pearson	0.012341
657	rno-miR-873	Lef1	Clu	0.953067	Pearson	0.0121191	0.997178	Pearson	0.000179914	0.969348	Pearson	0.0064122
658	rno-miR-873	Lef1	Cx3cr1	0.953067	Pearson	0.0121191	0.997143	Pearson	0.000183263	0.969512	Pearson	0.00636103
659	rno-miR-873	Lef1	Cyb561d1	0.953067	Pearson	0.0121191	0.996849	Pearson	0.000212185	0.919773	DC	0.00469824
660	rno-miR-873	Lef1	Dclk1	0.953067	Pearson	0.0121191	0.998904	Pearson	4.35567e-05	0.995908	DC	1.25399e-05
661	rno-miR-873	Lef1	Edn2	0.953067	Pearson	0.0121191	0.998355	Pearson	8.00775e-05	0.943621	Pearson	0.015933
662	rno-miR-873	Lef1	Entpd1	0.953067	Pearson	0.0121191	0.99807	Pearson	0.00010178	0.965033	Pearson	0.00780783
663	rno-miR-873	Lef1	Fam46b	0.953067	Pearson	0.0121191	0.997443	Pearson	0.000155169	0.968342	Pearson	0.00672958
664	rno-miR-873	Lef1	Folr2	0.953067	Pearson	0.0121191	0.998027	Pearson	0.000105183	0.965261	Pearson	0.00773202
665	rno-miR-873	Lef1	Hmgcs1	0.953067	Pearson	0.0121191	0.994925	Pearson	0.000433611	0.97629	Pearson	0.00436688
666	rno-miR-873	Lef1	Hrk	0.953067	Pearson	0.0121191	0.997857	Pearson	0.000119057	0.966295	Pearson	0.00739051
667	rno-miR-873	Lef1	Ift57	0.953067	Pearson	0.0121191	0.997856	Pearson	0.000119106	0.966394	Pearson	0.00735806
668	rno-miR-873	Lef1	Itgb6	0.953067	Pearson	0.0121191	0.997493	Pearson	0.000150592	0.968161	Pearson	0.00678726
669	rno-miR-873	Lef1	Itk	0.953067	Pearson	0.0121191	0.991473	Pearson	0.000944076	0.98261	Pearson	0.00274575
670	rno-miR-873	Lef1	Kcnk6	0.953067	Pearson	0.0121191	0.997377	Pearson	0.000161211	0.968684	Pearson	0.00662109
671	rno-miR-873	Lef1	Laptm5	0.953067	Pearson	0.0121191	0.997353	Pearson	0.000163397	0.968807	Pearson	0.00658233
672	rno-miR-873	Lef1	Lrg1	0.953067	Pearson	0.0121191	0.998367	Pearson	7.91785e-05	0.963417	Pearson	0.00835323
673	rno-miR-873	Lef1	Lrrc15	0.953067	Pearson	0.0121191	0.997882	Pearson	0.000117012	0.966264	Pearson	0.00740067
674	rno-miR-873	Lef1	Lyn	0.953067	Pearson	0.0121191	0.997628	Pearson	0.000138604	0.967563	Pearson	0.00697868
675	rno-miR-873	Lef1	Mefv	0.953067	Pearson	0.0121191	0.996979	Pearson	0.000199246	0.970276	Pearson	0.00612419
676	rno-miR-873	Lef1	Megf10	0.953067	Pearson	0.0121191	0.996746	Pearson	0.000222714	0.981181	DC	0.000263961
677	rno-miR-873	Lef1	Mlf1	0.953067	Pearson	0.0121191	0.998716	Pearson	5.52396e-05	0.959749	Pearson	0.00963534
678	rno-miR-873	Lef1	Mmp2	0.953067	Pearson	0.0121191	0.9974	Pearson	0.000159079	0.968612	Pearson	0.00664397
679	rno-miR-873	Lef1	Ncf1	0.953067	Pearson	0.0121191	0.997593	Pearson	0.00014174	0.96774	Pearson	0.00692168
680	rno-miR-873	Lef1	Plcb1	0.953067	Pearson	0.0121191	0.997094	Pearson	0.000187972	0.969881	Pearson	0.00624624
681	rno-miR-873	Lef1	Pter	0.953067	Pearson	0.0121191	0.997953	Pearson	0.000111127	0.966052	Pearson	0.00747007
682	rno-miR-873	Lef1	Ptpn7	0.953067	Pearson	0.0121191	0.997595	Pearson	0.000141514	0.967705	Pearson	0.00693312
683	rno-miR-873	Lef1	Qsox1	0.953067	Pearson	0.0121191	0.998281	Pearson	8.54977e-05	0.964022	Pearson	0.0081477
684	rno-miR-873	Lef1	Rab27b	0.953067	Pearson	0.0121191	0.995959	Pearson	0.000308195	0.996956	DC	6.94311e-06
685	rno-miR-873	Lef1	Ren	0.953067	Pearson	0.0121191	0.997245	Pearson	0.000173525	0.969261	Pearson	0.00643945
686	rno-miR-873	Lef1	Scarb2	0.953067	Pearson	0.0121191	0.998101	Pearson	9.9274e-05	0.965179	Pearson	0.00775908
687	rno-miR-873	Lef1	Sdr16c5	0.953067	Pearson	0.0121191	0.997174	Pearson	0.00018029	0.969573	Pearson	0.00634211
688	rno-miR-873	Lef1	Shisa5	0.953067	Pearson	0.0121191	0.997914	Pearson	0.00011437	0.966271	Pearson	0.0073983
689	rno-miR-873	Lef1	Sla	0.953067	Pearson	0.0121191	0.997305	Pearson	0.000167876	0.969029	Pearson	0.00651225
690	rno-miR-873	Lef1	Slc12a7	0.953067	Pearson	0.0121191	0.997038	Pearson	0.000193444	0.962717	DC	0.00102956
691	rno-miR-873	Lef1	Slc14a1	0.953067	Pearson	0.0121191	0.996102	Pearson	0.000291935	0.973232	Pearson	0.00523612
692	rno-miR-873	Lef1	Slc26a4	0.953067	Pearson	0.0121191	0.996514	Pearson	0.000246922	0.972054	Pearson	0.00558462
693	rno-miR-873	Lef1	Slc29a3	0.953067	Pearson	0.0121191	0.997757	Pearson	0.000127481	0.967072	Pearson	0.00713713
694	rno-miR-873	Lef1	Slc4a1	0.953067	Pearson	0.0121191	0.997051	Pearson	0.000192127	0.970037	Pearson	0.00619795
695	rno-miR-873	Lef1	Spdya	0.953067	Pearson	0.0121191	0.997203	Pearson	0.000177503	0.969434	Pearson	0.00638556
696	rno-miR-873	Lef1	Sspn	0.953067	Pearson	0.0121191	0.996229	Pearson	0.000277833	0.996809	DC	7.62764e-06
697	rno-miR-873	Lef1	Tap2	0.953067	Pearson	0.0121191	0.997725	Pearson	0.000130229	0.967236	Pearson	0.00708414
698	rno-miR-873	Lef1	Xpnpep3	0.953067	Pearson	0.0121191	0.996917	Pearson	0.000205437	0.995372	DC	1.60369e-05
699	rno-miR-873	Lef1	Xpr1	0.953067	Pearson	0.0121191	0.997061	Pearson	0.000191207	0.97001	Pearson	0.00620643
